# Supplementary material for: 4,4-Bis(1H-pyrrol-2-yl)penta­nol
Source: Acta Crystallogr Sect E Struct Rep Online. 2010 Jan 16;66(Pt 2):o393. doi: 10.1107/S1600536809054269 (PMC2979789; doi:10.1107/S1600536809054269)
Supplement: Supplementary file 1 [file e-66-0o393-sup1.cif]

##############################################################################
###                                                                        ###
###        Electronic paper (Acta Crystallographica Section E)             ###
###                                                                        ###
##############################################################################
#                                                                            #
# This CIF contains the data in a paper accepted for publication in Acta     #
# Crystallographica Section E. It conforms to the requirements of Notes      #
# for Authors for Section E, and has been peer reviewed under the auspices   #
# of the IUCr Commission on Journals.                                        #
#                                                                            #
# Full details of the Crystallographic Information File format               #
# are given in the paper "The Crystallographic Information File (CIF):       #
# a New Standard Archive File for Crystallography" by S. R. Hall, F. H.      #
# Allen and I. D. Brown [Acta Cryst. (1991), A47, 655-685].                  #
#                                                                            #
# The current version of the core CIF dictionary is obtainable from          #
# ftp://ftp.iucr.org/pub/cif_core.dic. The current version number is 2.4.    #
#                                                                            #
# Software is freely available for graphical display of the structure(s) in  #
# this CIF.  For information consult the CIF home page http://www.iucr.org/  #
# cif/home.html                                                              #
#                                                                            #
# This file may be used for bona fide research purposes within the           #
# scientific community so long as proper attribution is given to the journal # 
# article from which it was obtained.                                        #
#                                                                            #
##############################################################################
                                             
data_I
_audit_creation_method     SHELXL-97
_chemical_name_systematic
;
4,4-Bis(1<i>H</i>-pyrrol-2-yl)pentanol
;
_chemical_name_common     ?
_chemical_formula_moiety     'C13 H18 N2 O'
_chemical_formula_sum     'C13 H18 N2 O'
_chemical_formula_iupac     'C13 H18 N2 O'
_chemical_formula_weight     218.29
_chemical_melting_point     ?
_symmetry_cell_setting     monoclinic
_symmetry_space_group_name_H-M     'P 21'
_symmetry_space_group_name_Hall     'P 2yb'
loop_
    _symmetry_equiv_pos_site_id
    _symmetry_equiv_pos_as_xyz
    1 x,y,z
    2 -x,1/2+y,-z
_cell_length_a     8.4721(15)
_cell_length_b     8.2111(9)
_cell_length_c     8.7120(15)
_cell_angle_alpha     90.00
_cell_angle_beta     101.530(14)
_cell_angle_gamma     90.00
_cell_volume     593.82(16)
_cell_formula_units_Z     2
_cell_measurement_reflns_used     5671
_cell_measurement_theta_min     2.39
_cell_measurement_theta_max     29.57
_cell_measurement_temperature     173(2)
_exptl_crystal_description     block
_exptl_crystal_colour     colourless
_exptl_crystal_size_max     0.45
_exptl_crystal_size_mid     0.45
_exptl_crystal_size_min     0.40
_exptl_crystal_density_diffrn     1.221
_exptl_crystal_density_meas     ?
_exptl_crystal_density_method     'not measured'
_exptl_crystal_F_000     236
_exptl_absorpt_coefficient_mu     0.078
_exptl_absorpt_correction_type     none
_exptl_absorpt_process_details     ?
_exptl_absorpt_correction_T_min     ?
_exptl_absorpt_correction_T_max     ?
_exptl_special_details
;
;
_diffrn_ambient_temperature     173(2)
_diffrn_radiation_type     MoK\a
_diffrn_radiation_wavelength     0.71073
_diffrn_radiation_source     'fine-focus sealed tube'
_diffrn_radiation_monochromator     graphite
_diffrn_measurement_device_type     'Stoe IPDS-2'
_diffrn_measurement_method     '\f ans \w scans'
_diffrn_detector_area_resol_mean     ?
_diffrn_reflns_number     6119
_diffrn_reflns_av_R_equivalents     0.0320
_diffrn_reflns_av_sigmaI/netI     0.0275
_diffrn_reflns_theta_min     2.39
_diffrn_reflns_theta_max     29.20
_diffrn_reflns_theta_full     25.00
_diffrn_measured_fraction_theta_max     0.992
_diffrn_measured_fraction_theta_full     1.000
_diffrn_reflns_limit_h_min     -10
_diffrn_reflns_limit_h_max     11
_diffrn_reflns_limit_k_min     -11
_diffrn_reflns_limit_k_max     11
_diffrn_reflns_limit_l_min     -11
_diffrn_reflns_limit_l_max     11
_diffrn_standards_number     0
_diffrn_standards_interval_count     ?
_diffrn_standards_interval_time     ?
_diffrn_standards_decay_%     0
_refine_special_details
;
In the final cycles of refinement, in the absence of significant anomalous
scattering effects, 1239 Friedel pairs were merged and \Df " set to zero. The
OH and NH hydrogen atoms were located in difference electron-density maps and
were freely refined. The C-bound H-atoms were included in calculated positions
and treated as riding.
;
_reflns_number_total     1701
_reflns_number_gt     1518
_reflns_threshold_expression     I>2\s(I)
_refine_ls_structure_factor_coef     Fsqd
_refine_ls_matrix_type     full
_refine_ls_R_factor_all     0.0337
_refine_ls_R_factor_gt     0.0303
_refine_ls_wR_factor_gt     0.0761
_refine_ls_wR_factor_ref     0.0772
_refine_ls_goodness_of_fit_ref     0.971
_refine_ls_restrained_S_all     0.970
_refine_ls_number_reflns     1701
_refine_ls_number_parameters     159
_refine_ls_number_restraints     1
_refine_ls_hydrogen_treatment     mixed
_refine_ls_weighting_scheme     calc
_refine_ls_weighting_details
                 'calc w=1/[\s^2^(Fo^2^)+(0.0571P)^2^] where P=(Fo^2^+2Fc^2^)/3'
_atom_sites_solution_hydrogens     geom
_atom_sites_solution_primary     direct
_atom_sites_solution_secondary     difmap
_refine_ls_shift/su_max     0.000
_refine_ls_shift/su_mean     0.000
_refine_diff_density_max     0.192
_refine_diff_density_min     -0.160
_refine_ls_extinction_method     'SHELXL97 (Sheldrick, 2008)'
_refine_ls_extinction_coef     0.108(11)
_refine_ls_extinction_expression
                                  'Fc^*^=kFc[1+0.001xFc^2^\l^3^/sin(2\q)]^-1/4^'
_refine_ls_abs_structure_details     'none; 1239 Friedel pairs merged'
_refine_ls_abs_structure_Flack     ?
loop_
    _atom_type_symbol
    _atom_type_description
    _atom_type_scat_dispersion_real
    _atom_type_scat_dispersion_imag
    _atom_type_scat_source
    'C' 'C' 0.0033 0.0000
                         'International Tables Vol C Tables 4.2.6.8 and 6.1.1.4'
    'H' 'H' 0.0000 0.0000
                         'International Tables Vol C Tables 4.2.6.8 and 6.1.1.4'
    'N' 'N' 0.0061 0.0000
                         'International Tables Vol C Tables 4.2.6.8 and 6.1.1.4'
    'O' 'O' 0.0106 0.0000
                         'International Tables Vol C Tables 4.2.6.8 and 6.1.1.4'
_computing_data_collection     'X-AREA (Stoe & Cie, 2009)'
_computing_cell_refinement     'X-AREA (Stoe & Cie, 2009)'
_computing_data_reduction     'X-RED32 (Stoe & Cie, 2009)'
_computing_structure_solution     'SHELXS97 (Sheldrick, 2008)'
_computing_structure_refinement     'SHELXL97 (Sheldrick, 2008)'
_computing_molecular_graphics
             'ORTEP-3 (Farrugia, 1997) and Mercury (Macrae <i>et al.</i>, 2006)'
_computing_publication_material
                            'SHELXL97 (Sheldrick, 2008) and PLATON (Spek, 2009)'
loop_
    _atom_site_type_symbol
    _atom_site_label
    _atom_site_fract_x
    _atom_site_fract_y
    _atom_site_fract_z
    _atom_site_U_iso_or_equiv
    _atom_site_thermal_displace_type
    _atom_site_calc_flag
    _atom_site_refinement_flags
    _atom_site_occupancy
    O O1 0.41371(13) 1.28786(14) 0.88057(13) 0.0300(3) Uani . . 1.000
    N N1 0.24737(14) 0.55996(17) 0.99568(13) 0.0244(3) Uani . . 1.000
    N N2 0.48148(15) 0.66563(17) 0.79634(16) 0.0281(3) Uani . . 1.000
    C C1 0.18516(15) 0.69959(18) 0.92203(15) 0.0220(3) Uani . . 1.000
    C C2 0.12554(18) 0.7921(2) 1.02911(17) 0.0293(4) Uani . . 1.000
    C C3 0.15673(18) 0.7047(2) 1.17356(17) 0.0318(4) Uani . . 1.000
    C C4 0.23207(17) 0.5631(2) 1.14900(16) 0.0286(4) Uani . . 1.000
    C C5 0.33030(17) 0.64998(19) 0.70462(15) 0.0248(4) Uani . . 1.000
    C C6 0.3443(2) 0.5545(3) 0.57848(18) 0.0409(5) Uani . . 1.000
    C C7 0.5085(3) 0.5108(3) 0.5947(2) 0.0518(7) Uani . . 1.000
    C C8 0.5900(2) 0.5804(3) 0.7302(2) 0.0419(6) Uani . . 1.000
    C C9 0.18427(16) 0.72822(17) 0.74921(15) 0.0221(3) Uani . . 1.000
    C C10 0.17922(17) 0.91270(19) 0.71418(16) 0.0244(4) Uani . . 1.000
    C C11 0.32247(16) 1.01255(19) 0.79998(16) 0.0248(4) Uani . . 1.000
    C C12 0.2876(2) 1.1921(2) 0.7865(2) 0.0398(5) Uani . . 1.000
    C C13 0.03085(19) 0.6525(2) 0.65082(18) 0.0349(4) Uani . . 1.000
    H H1N 0.297(2) 0.482(3) 0.955(2) 0.037(5) Uiso . . 1.000
    H H1O 0.485(4) 1.307(4) 0.823(3) 0.073(9) Uiso . . 1.000
    H H2 0.07350 0.89480 1.01050 0.0350 Uiso calc R 1.000
    H H2N 0.504(2) 0.709(3) 0.893(2) 0.034(5) Uiso . . 1.000
    H H3 0.12990 0.73890 1.26930 0.0380 Uiso calc R 1.000
    H H4 0.26760 0.48110 1.22500 0.0340 Uiso calc R 1.000
    H H6 0.25910 0.52330 0.49530 0.0490 Uiso calc R 1.000
    H H7 0.55360 0.44540 0.52450 0.0620 Uiso calc R 1.000
    H H8 0.70230 0.57120 0.77130 0.0500 Uiso calc R 1.000
    H H10A 0.17120 0.92760 0.60010 0.0290 Uiso calc R 1.000
    H H10B 0.07980 0.95800 0.74090 0.0290 Uiso calc R 1.000
    H H11A 0.34710 0.98110 0.91190 0.0300 Uiso calc R 1.000
    H H11B 0.41830 0.98810 0.75510 0.0300 Uiso calc R 1.000
    H H12A 0.27480 1.22540 0.67550 0.0480 Uiso calc R 1.000
    H H12B 0.18470 1.21430 0.82010 0.0480 Uiso calc R 1.000
    H H13A -0.06410 0.70130 0.68090 0.0520 Uiso calc R 1.000
    H H13B 0.03100 0.53480 0.66940 0.0520 Uiso calc R 1.000
    H H13C 0.02780 0.67330 0.53950 0.0520 Uiso calc R 1.000
loop_
    _atom_site_aniso_label
    _atom_site_aniso_U_11
    _atom_site_aniso_U_22
    _atom_site_aniso_U_33
    _atom_site_aniso_U_12
    _atom_site_aniso_U_13
    _atom_site_aniso_U_23
    O1 0.0322(5) 0.0208(6) 0.0362(5) -0.0021(4) 0.0048(4) -0.0009(4)
    N1 0.0277(6) 0.0221(6) 0.0244(5) -0.0005(5) 0.0073(4) 0.0010(5)
    N2 0.0256(5) 0.0262(7) 0.0345(6) 0.0036(5) 0.0106(5) 0.0033(5)
    C1 0.0204(5) 0.0215(7) 0.0239(6) -0.0020(5) 0.0043(4) 0.0001(5)
    C2 0.0302(7) 0.0289(8) 0.0307(7) 0.0036(6) 0.0108(5) -0.0001(6)
    C3 0.0331(7) 0.0384(9) 0.0262(6) -0.0018(7) 0.0118(5) -0.0011(6)
    C4 0.0299(7) 0.0320(8) 0.0249(6) -0.0035(6) 0.0078(5) 0.0046(6)
    C5 0.0321(7) 0.0208(7) 0.0224(6) 0.0019(6) 0.0073(5) 0.0027(5)
    C6 0.0604(11) 0.0407(10) 0.0228(6) 0.0155(9) 0.0113(6) 0.0012(6)
    C7 0.0729(13) 0.0529(13) 0.0382(9) 0.0297(11) 0.0318(9) 0.0085(9)
    C8 0.0396(8) 0.0425(11) 0.0505(10) 0.0156(8) 0.0257(7) 0.0153(8)
    C9 0.0231(6) 0.0217(7) 0.0206(5) -0.0018(5) 0.0025(4) -0.0003(5)
    C10 0.0245(6) 0.0230(7) 0.0243(6) 0.0015(5) 0.0016(5) 0.0018(5)
    C11 0.0241(6) 0.0200(7) 0.0290(6) 0.0013(5) 0.0025(5) 0.0026(5)
    C12 0.0364(8) 0.0217(9) 0.0537(10) 0.0023(7) -0.0094(7) -0.0004(7)
    C13 0.0336(7) 0.0372(9) 0.0303(7) -0.0103(7) -0.0021(5) -0.0021(7)
_geom_special_details
;
Bond distances, angles <i>etc</i>. have been calculated using the rounded
fractional coordinates. All su's are estimated from the variances of the
(full) variance-covariance matrix. The cell e.s.d.'s are taken into account in
the estimation of distances, angles and torsion angles
;
loop_
    _geom_bond_atom_site_label_1
    _geom_bond_atom_site_label_2
    _geom_bond_site_symmetry_1
    _geom_bond_site_symmetry_2
    _geom_bond_distance
    _geom_bond_publ_flag
    O1 C12 . . 1.443(2) no
    O1 H1O . . 0.87(3) no
    N1 C1 . . 1.367(2) no
    N1 C4 . . 1.3678(18) no
    N2 C8 . . 1.371(2) no
    N2 C5 . . 1.3735(19) no
    N1 H1N . . 0.88(2) no
    N2 H2N . . 0.899(19) no
    C1 C9 . . 1.5224(18) no
    C1 C2 . . 1.375(2) no
    C2 C3 . . 1.427(2) no
    C3 C4 . . 1.364(2) no
    C5 C6 . . 1.374(2) no
    C5 C9 . . 1.512(2) no
    C6 C7 . . 1.416(3) no
    C7 C8 . . 1.368(3) no
    C9 C10 . . 1.544(2) no
    C9 C13 . . 1.538(2) no
    C10 C11 . . 1.530(2) no
    C11 C12 . . 1.504(2) no
    C2 H2 . . 0.9500 no
    C3 H3 . . 0.9500 no
    C4 H4 . . 0.9500 no
    C6 H6 . . 0.9500 no
    C7 H7 . . 0.9500 no
    C8 H8 . . 0.9500 no
    C10 H10A . . 0.9900 no
    C10 H10B . . 0.9900 no
    C11 H11A . . 0.9900 no
    C11 H11B . . 0.9900 no
    C12 H12A . . 0.9900 no
    C12 H12B . . 0.9900 no
    C13 H13A . . 0.9800 no
    C13 H13B . . 0.9800 no
    C13 H13C . . 0.9800 no
loop_
    _geom_angle_atom_site_label_1
    _geom_angle_atom_site_label_2
    _geom_angle_atom_site_label_3
    _geom_angle_site_symmetry_1
    _geom_angle_site_symmetry_2
    _geom_angle_site_symmetry_3
    _geom_angle
    _geom_angle_publ_flag
    C12 O1 H1O . . . 106.9(19) no
    C1 N1 C4 . . . 109.86(13) no
    C5 N2 C8 . . . 109.48(13) no
    C4 N1 H1N . . . 123.7(13) no
    C1 N1 H1N . . . 126.3(13) no
    C5 N2 H2N . . . 125.5(11) no
    C8 N2 H2N . . . 124.2(12) no
    N1 C1 C2 . . . 107.72(12) no
    N1 C1 C9 . . . 121.26(12) no
    C2 C1 C9 . . . 130.98(13) no
    C1 C2 C3 . . . 106.99(14) no
    C2 C3 C4 . . . 107.48(13) no
    N1 C4 C3 . . . 107.94(13) no
    N2 C5 C6 . . . 107.40(14) no
    N2 C5 C9 . . . 121.77(12) no
    C6 C5 C9 . . . 130.82(13) no
    C5 C6 C7 . . . 107.75(15) no
    C6 C7 C8 . . . 107.25(18) no
    N2 C8 C7 . . . 108.11(17) no
    C1 C9 C10 . . . 109.96(11) no
    C1 C9 C5 . . . 110.24(11) no
    C5 C9 C10 . . . 110.97(12) no
    C5 C9 C13 . . . 109.20(12) no
    C1 C9 C13 . . . 108.99(11) no
    C10 C9 C13 . . . 107.43(11) no
    C9 C10 C11 . . . 116.18(12) no
    C10 C11 C12 . . . 111.28(12) no
    O1 C12 C11 . . . 112.24(13) no
    C1 C2 H2 . . . 127.00 no
    C3 C2 H2 . . . 126.00 no
    C2 C3 H3 . . . 126.00 no
    C4 C3 H3 . . . 126.00 no
    N1 C4 H4 . . . 126.00 no
    C3 C4 H4 . . . 126.00 no
    C5 C6 H6 . . . 126.00 no
    C7 C6 H6 . . . 126.00 no
    C6 C7 H7 . . . 126.00 no
    C8 C7 H7 . . . 126.00 no
    N2 C8 H8 . . . 126.00 no
    C7 C8 H8 . . . 126.00 no
    C9 C10 H10A . . . 108.00 no
    C9 C10 H10B . . . 108.00 no
    C11 C10 H10A . . . 108.00 no
    C11 C10 H10B . . . 108.00 no
    H10A C10 H10B . . . 107.00 no
    C10 C11 H11A . . . 109.00 no
    C10 C11 H11B . . . 109.00 no
    C12 C11 H11A . . . 109.00 no
    C12 C11 H11B . . . 109.00 no
    H11A C11 H11B . . . 108.00 no
    O1 C12 H12A . . . 109.00 no
    O1 C12 H12B . . . 109.00 no
    C11 C12 H12A . . . 109.00 no
    C11 C12 H12B . . . 109.00 no
    H12A C12 H12B . . . 108.00 no
    C9 C13 H13A . . . 109.00 no
    C9 C13 H13B . . . 109.00 no
    C9 C13 H13C . . . 109.00 no
    H13A C13 H13B . . . 109.00 no
    H13A C13 H13C . . . 109.00 no
    H13B C13 H13C . . . 110.00 no
loop_
    _geom_torsion_atom_site_label_1
    _geom_torsion_atom_site_label_2
    _geom_torsion_atom_site_label_3
    _geom_torsion_atom_site_label_4
    _geom_torsion_site_symmetry_1
    _geom_torsion_site_symmetry_2
    _geom_torsion_site_symmetry_3
    _geom_torsion_site_symmetry_4
    _geom_torsion
    _geom_torsion_publ_flag
    C4 N1 C1 C2 . . . . -1.41(16) no
    C4 N1 C1 C9 . . . . -179.27(12) no
    C1 N1 C4 C3 . . . . 1.08(17) no
    C8 N2 C5 C6 . . . . -0.4(2) no
    C8 N2 C5 C9 . . . . 178.81(15) no
    C5 N2 C8 C7 . . . . 0.5(2) no
    N1 C1 C2 C3 . . . . 1.17(17) no
    C9 C1 C2 C3 . . . . 178.74(14) no
    N1 C1 C9 C5 . . . . -32.86(18) no
    N1 C1 C9 C10 . . . . -155.52(13) no
    N1 C1 C9 C13 . . . . 86.97(15) no
    C2 C1 C9 C5 . . . . 149.85(15) no
    C2 C1 C9 C10 . . . . 27.2(2) no
    C2 C1 C9 C13 . . . . -90.32(18) no
    C1 C2 C3 C4 . . . . -0.53(18) no
    C2 C3 C4 N1 . . . . -0.33(17) no
    N2 C5 C6 C7 . . . . 0.2(2) no
    C9 C5 C6 C7 . . . . -178.96(17) no
    N2 C5 C9 C1 . . . . -45.13(18) no
    N2 C5 C9 C10 . . . . 76.94(16) no
    N2 C5 C9 C13 . . . . -164.83(14) no
    C6 C5 C9 C1 . . . . 133.92(18) no
    C6 C5 C9 C10 . . . . -104.0(2) no
    C6 C5 C9 C13 . . . . 14.2(2) no
    C5 C6 C7 C8 . . . . 0.1(2) no
    C6 C7 C8 N2 . . . . -0.4(3) no
    C1 C9 C10 C11 . . . . 61.87(15) no
    C5 C9 C10 C11 . . . . -60.36(15) no
    C13 C9 C10 C11 . . . . -179.65(12) no
    C9 C10 C11 C12 . . . . -166.90(12) no
    C10 C11 C12 O1 . . . . 173.65(12) no
loop_
    _geom_hbond_atom_site_label_D
    _geom_hbond_atom_site_label_H
    _geom_hbond_atom_site_label_A
    _geom_hbond_site_symmetry_A
    _geom_hbond_distance_DH
    _geom_hbond_distance_HA
    _geom_hbond_distance_DA
    _geom_hbond_angle_DHA
    _geom_hbond_publ_flag
    N1 H1N O1 1_545 0.88(2) 2.05(2) 2.9238(18) 174.3(19) yes
    N2 H2N O1 2_647 0.90(2) 2.06(2) 2.9529(18) 171.5(19) yes
    O1 H1O Cg1 1_565 0.87(3) 2.53 3.20 135 yes
    O1 H1O Cg2 1_565 0.87(3) 2.64 3.10 114 yes
data_global
_journal_date_recd_electronic     2009-12-15
_journal_date_accepted     2009-12-16
_journal_name_full     'Acta Crystallographica, Section E'
_journal_year     2010
_journal_volume     66
_journal_issue      2
_journal_page_first     o393
_journal_page_last     o393
_journal_paper_category     QO
_journal_coeditor_code     IS2505
_publ_contact_author_name     'Reinhard Neier'
_publ_contact_author_address
;
Institute of Chemistry
University of Neuch\^atel
rue Emile-Argand 11
2009 Neuch\^atel
Switzerland
;
_publ_contact_author_email     'reinhard.neier@unine.ch'
_publ_contact_author_fax     '+41327182511'
_publ_contact_author_phone     '+413271812400'
_publ_section_title
;
4,4-Bis(1<i>H</i>-pyrrol-2-yl)pentanol
;
loop_
    _publ_author_name
    _publ_author_footnote
    _publ_author_address
    'Journot, Guillaume' .
;
Institute of Chemistry
University of Neuch\^atel
rue Emile-Argand 11
2009 Neuch\^atel
Switzerland
;
    'Neier, Reinhard' .
;
Institute of Chemistry
University of Neuch\^atel
rue Emile-Argand 11
2009 Neuch\^atel
Switzerland
;
    'Stoeckli-Evans, Helen' .
;
Institute of Physics
University of Neuch\^atel
rue Emile-Argand 11
2009 Neuch\^atel
Switzerland
;
