# Supplementary material for: 4,4-Bis(1H-pyrrol-2-yl)penta­nol
Source: Acta Crystallogr Sect E Struct Rep Online. 2010 Jan 16;66(Pt 2):o393. doi: 10.1107/S1600536809054269 (PMC2979789; doi:10.1107/S1600536809054269)
Supplement: Supplementary file 2 [file e-66-0o393-Isup2.hkl]

# 
# h,k,l, Fc-squared, Fo-squared, sigma(Fo-squared) and status flag 
# 
data_I
_shelx_title ' GJ_260209  IPDS2  -100DEGC' 
_shelx_refln_list_code          4 
_shelx_F_calc_maximum       58.26 
_exptl_crystal_F_000       236.00 
_reflns_d_resolution_high  0.7284 
 
loop_ 
 _symmetry_equiv_pos_as_xyz 
 'x, y, z' 
 '-x, y+1/2, -z' 
 
_cell_length_a     8.4721 
_cell_length_b     8.2111 
_cell_length_c     8.7120 
_cell_angle_alpha  90.000 
_cell_angle_beta  101.530 
_cell_angle_gamma  90.000 
 
_shelx_F_squared_multiplier     1.000 
 
loop_ 
 _refln_index_h 
 _refln_index_k 
 _refln_index_l 
 _refln_F_squared_calc 
 _refln_F_squared_meas 
 _refln_F_squared_sigma 
 _refln_observed_status 
   1   0   0      570.34      483.13      5.00 o 
   2   0   0      633.96      590.05      6.25 o 
   3   0   0      297.57      278.68      2.19 o 
   4   0   0       31.92       28.41      0.87 o 
   5   0   0       17.28       20.24      0.82 o 
   6   0   0      116.48      123.02      2.64 o 
   7   0   0        2.22        2.40      1.67 o 
   8   0   0       15.05       16.99      1.31 o 
   9   0   0        5.88        5.79      1.52 o 
  10   0   0        2.42        3.15      1.65 o 
  11   0   0        5.75        4.97      1.90 o 
   1   1   0     1718.72     1676.03     13.01 o 
   2   1   0     2178.60     2246.88     18.55 o 
   3   1   0      289.26      260.78      2.69 o 
   4   1   0       70.55       68.97      1.38 o 
   5   1   0      221.23      219.57      2.36 o 
   6   1   0       45.89       48.89      0.94 o 
   7   1   0      159.97      159.37      2.34 o 
   8   1   0       28.54       25.82      1.24 o 
   9   1   0       67.48       70.55      1.03 o 
  10   1   0        5.08        5.60      0.96 o 
  11   1   0        1.26        0.85      1.21 o 
   0   2   0     3393.90     3588.09     23.05 o 
   1   2   0      495.32      443.91     10.06 o 
   2   2   0      170.35      136.31      3.67 o 
   3   2   0      503.24      507.55      5.56 o 
   4   2   0      366.71      355.42      7.45 o 
   5   2   0       44.41       50.03      1.35 o 
   6   2   0       41.26       43.28      0.96 o 
   7   2   0       63.67       58.91      0.99 o 
   8   2   0        9.30        9.10      0.87 o 
   9   2   0       23.58       23.53      0.99 o 
  10   2   0       10.99       11.47      0.98 o 
  11   2   0        8.48        8.78      1.05 o 
   1   3   0      315.33      295.91      4.81 o 
   2   3   0      226.64      213.63      3.91 o 
   3   3   0      353.49      331.82      7.44 o 
   4   3   0      102.22      100.20      1.09 o 
   5   3   0      121.47      120.81      2.42 o 
   6   3   0       27.30       28.92      0.78 o 
   7   3   0      183.55      185.25      2.08 o 
   8   3   0        3.46        3.18      0.72 o 
   9   3   0        9.49        9.07      0.90 o 
  10   3   0        2.28        2.29      0.87 o 
   0   4   0      275.30      271.14      4.39 o 
   1   4   0      215.93      206.32      6.67 o 
   2   4   0       48.34       45.05      1.00 o 
   3   4   0      155.18      167.91      3.16 o 
   4   4   0       29.69       31.44      0.87 o 
   5   4   0        9.47        8.81      0.67 o 
   6   4   0      304.65      295.05      6.27 o 
   7   4   0        7.02        5.90      0.94 o 
   8   4   0       55.08       48.36      1.03 o 
   9   4   0       46.05       47.35      1.00 o 
  10   4   0        9.04        8.43      1.02 o 
   1   5   0      106.19      105.47      2.38 o 
   2   5   0      141.29      144.95      5.83 o 
   3   5   0      232.39      235.65     11.32 o 
   4   5   0      367.31      346.47      5.75 o 
   5   5   0        8.36        8.88      0.97 o 
   6   5   0       57.55       53.57      1.13 o 
   7   5   0       53.56       52.79      1.54 o 
   8   5   0       23.71       23.74      0.94 o 
   9   5   0       18.17       16.84      1.14 o 
  10   5   0       22.25       19.77      1.18 o 
   0   6   0      121.37      121.42      2.72 o 
   1   6   0       41.75       44.28      1.26 o 
   2   6   0      300.95      292.70      7.01 o 
   3   6   0       67.22       68.67      2.14 o 
   4   6   0       75.97       80.92      2.11 o 
   5   6   0      133.78      140.20      2.43 o 
   6   6   0       89.66       87.78      2.41 o 
   7   6   0        5.43        5.37      1.16 o 
   8   6   0        5.26        5.66      1.25 o 
   9   6   0        4.06        2.95      1.08 o 
   1   7   0       42.04       43.15      1.49 o 
   2   7   0        1.44        1.65      1.01 o 
   3   7   0       22.09       24.38      1.37 o 
   4   7   0       41.64       43.12      1.45 o 
   5   7   0        0.79        1.26      0.95 o 
   6   7   0       19.69       18.18      1.26 o 
   7   7   0        5.41        6.44      1.17 o 
   8   7   0        2.44        2.70      1.30 o 
   0   8   0      203.24      202.59      2.34 o 
   1   8   0       17.75       18.04      1.46 o 
   2   8   0       50.34       53.46      1.45 o 
   3   8   0       25.77       27.50      1.48 o 
   4   8   0        4.53        5.33      1.21 o 
   5   8   0       24.06       22.97      1.35 o 
   6   8   0       13.99       15.47      1.41 o 
   7   8   0        2.22        2.77      1.27 o 
   1   9   0       19.97       20.55      1.32 o 
   2   9   0       54.90       60.01      1.83 o 
   3   9   0       13.87       13.41      1.61 o 
   4   9   0       55.95       62.32      1.60 o 
   5   9   0       11.13       12.18      1.76 o 
   6   9   0        1.00        1.61      1.53 o 
   1  10   0       10.61       12.40      1.63 o 
   2  10   0        6.05        8.43      1.78 o 
   3  10   0       16.88       18.21      1.88 o 
   4  10   0       18.65       21.25      1.61 o 
   5  10   0        1.09        0.89      1.63 o 
   2  11   0       34.37       34.20      2.95 o 
 -11   0   1       11.76       11.27      1.87 o 
 -10   0   1        6.85        6.27      1.15 o 
  -9   0   1       23.81       25.75      1.50 o 
  -8   0   1        9.28        9.99      0.93 o 
  -7   0   1      164.83      161.05      4.64 o 
  -6   0   1       99.02      103.87      1.22 o 
  -5   0   1       59.93       66.54      2.78 o 
  -4   0   1       49.79       43.35      1.55 o 
  -3   0   1      355.79      328.64     17.03 o 
  -2   0   1      140.54      132.19      1.80 o 
  -1   0   1     1420.78     1371.79     17.39 o 
   0   0   1     1112.85     1091.25     32.94 o 
   1   0   1     2130.46     2256.13     13.24 o 
   2   0   1     1560.08     1628.94     57.03 o 
   3   0   1      311.46      329.12      6.90 o 
   4   0   1       13.28       14.47      0.88 o 
   5   0   1        0.33        0.79      0.69 o 
   6   0   1       43.71       40.39      2.03 o 
   7   0   1      366.84      380.23     15.88 o 
   8   0   1        3.11        4.49      0.96 o 
   9   0   1       18.04       17.11      1.58 o 
  10   0   1        4.52        4.77      1.23 o 
  11   0   1        0.75        0.44      1.96 o 
 -11   1   1        9.80        9.63      1.01 o 
 -10   1   1        0.29        0.36      0.92 o 
  -9   1   1        2.52        2.59      0.83 o 
  -8   1   1       40.55       40.36      0.85 o 
  -7   1   1      110.91      111.48      1.16 o 
  -6   1   1       67.40       65.02      0.78 o 
  -5   1   1      101.24      101.36      2.27 o 
  -4   1   1      232.41      239.57      3.35 o 
  -3   1   1      256.77      236.69      5.49 o 
  -2   1   1     3140.80     3558.69     21.16 o 
  -1   1   1      246.04      219.82      2.00 o 
   0   1   1      384.18      344.33      5.88 o 
   1   1   1      904.02      858.36      3.73 o 
   2   1   1      730.12      718.83      5.07 o 
   3   1   1      184.21      171.05      2.15 o 
   4   1   1      335.98      345.52      5.51 o 
   5   1   1      129.53      130.39      1.33 o 
   6   1   1      190.25      184.86      1.42 o 
   7   1   1       64.64       61.65      1.16 o 
   8   1   1        4.86        5.21      0.72 o 
   9   1   1        8.57        9.56      0.98 o 
  10   1   1       11.63       12.74      0.94 o 
  11   1   1        3.06        2.83      1.25 o 
 -11   2   1        3.28        3.12      1.02 o 
 -10   2   1       15.97       16.90      1.00 o 
  -9   2   1       19.70       21.26      0.84 o 
  -8   2   1       27.56       27.90      0.77 o 
  -7   2   1      104.38      103.15      2.42 o 
  -6   2   1       19.32       18.99      0.66 o 
  -5   2   1      122.86      121.21      1.45 o 
  -4   2   1       37.24       38.65      0.72 o 
  -3   2   1      332.75      341.97      6.87 o 
  -2   2   1      661.83      613.75      4.99 o 
  -1   2   1      541.61      464.77      7.44 o 
   0   2   1      709.28      672.29     11.41 o 
   1   2   1        0.10        0.50      0.57 o 
   2   2   1      570.78      550.28      9.80 o 
   3   2   1      633.66      648.94      3.91 o 
   4   2   1     1073.57     1168.22     16.80 o 
   5   2   1      135.79      130.06      2.08 o 
   6   2   1       63.50       69.93      1.46 o 
   7   2   1       23.70       22.05      0.76 o 
   8   2   1        8.45        7.21      0.99 o 
   9   2   1       18.55       18.93      1.13 o 
  10   2   1        0.74        1.53      0.98 o 
 -11   3   1       12.70       12.91      1.28 o 
 -10   3   1        2.51        1.89      0.98 o 
  -9   3   1        4.80        4.11      0.87 o 
  -8   3   1        5.66        5.66      0.79 o 
  -7   3   1        1.12        2.07      0.72 o 
  -6   3   1       39.90       34.82      1.05 o 
  -5   3   1      222.21      235.72      6.57 o 
  -4   3   1      196.13      202.14      2.82 o 
  -3   3   1       58.88       61.07      1.35 o 
  -2   3   1       15.96       17.35      0.68 o 
  -1   3   1      132.67      126.69      3.46 o 
   0   3   1     1279.33     1318.36     23.33 o 
   1   3   1      164.33      143.39      2.35 o 
   2   3   1      384.04      372.15      2.19 o 
   3   3   1       65.31       65.96      2.04 o 
   4   3   1       83.12       79.21      2.36 o 
   5   3   1      155.08      153.31      2.94 o 
   6   3   1       10.61       10.03      0.77 o 
   7   3   1      190.13      197.50     10.17 o 
   8   3   1        5.03        5.23      0.87 o 
   9   3   1       49.97       50.99      2.45 o 
  10   3   1       10.55        9.79      1.07 o 
 -10   4   1       13.58       13.77      1.09 o 
  -9   4   1       33.82       35.11      1.10 o 
  -8   4   1       20.11       21.74      0.88 o 
  -7   4   1       79.81       76.46      1.49 o 
  -6   4   1       73.03       71.14      2.42 o 
  -5   4   1       70.53       66.06      1.70 o 
  -4   4   1       13.11       12.39      0.72 o 
  -3   4   1       40.13       35.44      0.80 o 
  -2   4   1       10.49        9.53      0.80 o 
  -1   4   1      399.39      396.84     10.43 o 
   0   4   1      167.94      167.19      3.55 o 
   1   4   1      218.86      224.78      5.25 o 
   2   4   1      133.30      128.76      7.14 o 
   3   4   1       61.98       58.37      1.06 o 
   4   4   1       94.41      111.61      1.77 o 
   5   4   1       10.35       11.46      0.70 o 
   6   4   1       81.03       85.05      1.25 o 
   7   4   1        5.23        4.08      0.72 o 
   8   4   1       23.09       23.29      0.85 o 
   9   4   1       29.01       27.21      1.29 o 
  10   4   1        0.58        1.01      1.02 o 
 -10   5   1        6.82        5.91      1.37 o 
  -9   5   1       12.29       14.07      1.10 o 
  -8   5   1        7.61        8.11      0.83 o 
  -7   5   1        3.36        3.20      0.86 o 
  -6   5   1       27.29       25.84      0.94 o 
  -5   5   1      149.53      144.24      1.30 o 
  -4   5   1       21.45       21.26      0.87 o 
  -3   5   1      177.25      173.27      3.49 o 
  -2   5   1       10.53       10.25      0.78 o 
  -1   5   1       61.09       65.22      1.53 o 
   0   5   1       61.38       64.32      1.58 o 
   1   5   1        3.09        5.38      0.88 o 
   2   5   1      162.72      164.07      2.41 o 
   3   5   1      296.53      296.53     21.01 o 
   4   5   1       99.91       87.71      3.58 o 
   5   5   1       44.38       43.77      0.95 o 
   6   5   1        6.53        7.52      0.76 o 
   7   5   1       54.29       55.98      1.15 o 
   8   5   1        9.86       10.37      1.13 o 
   9   5   1       29.61       29.63      1.55 o 
  -9   6   1        6.45        6.59      1.07 o 
  -8   6   1        0.81        1.02      0.96 o 
  -7   6   1       19.07       21.17      1.22 o 
  -6   6   1       34.54       35.36      0.88 o 
  -5   6   1       43.59       43.40      0.92 o 
  -4   6   1      163.18      164.82      1.91 o 
  -3   6   1       27.31       26.11      1.62 o 
  -2   6   1      183.52      185.70      3.57 o 
  -1   6   1       54.28       59.86      1.35 o 
   0   6   1        6.24        7.60      0.78 o 
   1   6   1       53.86       58.59      1.45 o 
   2   6   1      141.60      142.27      6.93 o 
   3   6   1       75.20       74.31      2.99 o 
   4   6   1       87.65       83.49      5.73 o 
   5   6   1       15.93       17.98      1.35 o 
   6   6   1        0.90        1.12      0.97 o 
   7   6   1        1.05        0.48      1.05 o 
   8   6   1       17.11       17.38      1.53 o 
   9   6   1       12.46       12.37      1.43 o 
  -9   7   1        6.94        5.51      1.30 o 
  -8   7   1        3.12        2.96      1.27 o 
  -7   7   1       13.38       14.66      1.20 o 
  -6   7   1        0.34        0.68      1.02 o 
  -5   7   1       66.24       66.19      1.48 o 
  -4   7   1       97.27      103.39      9.07 o 
  -3   7   1        3.23        3.84      1.28 o 
  -2   7   1      124.39      113.80      1.63 o 
  -1   7   1       11.70       12.16      1.11 o 
   0   7   1        9.99        7.92      0.98 o 
   1   7   1      138.51      134.35      4.14 o 
   2   7   1       19.23       17.42      1.13 o 
   3   7   1       15.66       14.82      1.46 o 
   4   7   1       52.02       47.94      1.17 o 
   5   7   1       10.83       10.67      1.03 o 
   6   7   1       46.16       47.77      2.37 o 
   7   7   1        4.69        4.21      1.65 o 
   8   7   1       20.27       22.52      1.58 o 
  -8   8   1        2.25        1.35      1.59 o 
  -7   8   1        1.02        0.90      1.26 o 
  -6   8   1       15.01       13.68      1.40 o 
  -5   8   1        0.00        0.22      1.51 o 
  -4   8   1       19.39       22.04      1.52 o 
  -3   8   1       43.86       47.51      1.59 o 
  -2   8   1       50.36       53.51      1.80 o 
  -1   8   1       60.28       58.73      1.76 o 
   0   8   1       52.37       48.69      1.01 o 
   1   8   1        7.51        5.80      1.36 o 
   2   8   1       21.50       18.74      1.48 o 
   3   8   1       39.48       40.79      1.71 o 
   4   8   1       14.37       13.31      2.12 o 
   5   8   1        4.37        4.97      1.27 o 
   6   8   1       18.41       21.22      1.46 o 
   7   8   1       12.61       13.32      1.57 o 
  -6   9   1        6.80        7.62      1.51 o 
  -5   9   1        3.57        2.85      1.19 o 
  -4   9   1        1.32        1.39      1.62 o 
  -3   9   1       11.19       12.61      1.59 o 
  -2   9   1       31.13       31.44      1.71 o 
  -1   9   1       12.22       11.89      1.70 o 
   0   9   1       11.17       10.58      1.46 o 
   1   9   1       17.85       15.83      1.12 o 
   2   9   1        8.65        8.29      1.54 o 
   3   9   1       40.52       47.74      1.88 o 
   4   9   1        3.11        3.65      1.19 o 
   5   9   1       52.66       57.11      1.66 o 
   6   9   1       25.79       26.66      1.96 o 
  -5  10   1        4.00        4.05      1.65 o 
  -4  10   1        7.29        7.44      1.91 o 
  -3  10   1       22.09       24.21      1.88 o 
  -2  10   1        2.21        2.84      1.76 o 
  -1  10   1        5.93        7.24      1.44 o 
   1  10   1       20.19       22.77      1.31 o 
   2  10   1        7.57        8.61      1.46 o 
   3  10   1        2.63        2.31      1.49 o 
   4  10   1       33.32       31.79      1.71 o 
  -2  11   1       24.43       22.63      1.85 o 
   1  11   1        6.99        6.58      2.93 o 
 -11   0   2        2.29        2.84      1.49 o 
 -10   0   2        0.58        0.21      1.12 o 
  -9   0   2      102.67      106.66      1.51 o 
  -8   0   2       69.97       71.62      1.28 o 
  -7   0   2        0.02        0.49      0.95 o 
  -6   0   2       38.46       38.50      1.42 o 
  -5   0   2       63.57       68.75      3.58 o 
  -4   0   2      174.20      186.00      2.46 o 
  -3   0   2      101.99      111.07      1.62 o 
  -2   0   2      694.24      697.75     18.19 o 
  -1   0   2      422.26      405.52     10.58 o 
   0   0   2     1571.53     1505.33     19.36 o 
   1   0   2       20.60       17.37      0.81 o 
   2   0   2      297.67      275.12      2.13 o 
   3   0   2       67.41       65.65      1.11 o 
   4   0   2       73.95       86.39      1.36 o 
   5   0   2       14.86       17.15      0.82 o 
   6   0   2      219.78      208.24      3.07 o 
   7   0   2        4.60        3.46      1.01 o 
   8   0   2       78.03       81.01      1.52 o 
   9   0   2        7.16        6.31      1.30 o 
  10   0   2       27.02       24.21      1.91 o 
 -11   1   2       15.05       13.99      1.01 o 
 -10   1   2       19.73       21.50      0.90 o 
  -9   1   2       39.47       43.15      1.00 o 
  -8   1   2        9.11        8.38      0.64 o 
  -7   1   2      258.31      257.69      4.32 o 
  -6   1   2        1.63        1.43      0.53 o 
  -5   1   2       28.15       30.05      0.66 o 
  -4   1   2      329.14      343.85      6.34 o 
  -3   1   2      579.72      583.97      8.16 o 
  -2   1   2      110.38      101.83      1.05 o 
  -1   1   2     1082.44     1081.32     15.46 o 
   0   1   2     2091.01     2276.83     21.29 o 
   1   1   2      333.91      294.00      3.51 o 
   2   1   2      134.12      124.52      1.10 o 
   3   1   2       73.45       83.25      1.02 o 
   4   1   2       14.80       14.94      0.63 o 
   5   1   2       77.91       73.73      0.87 o 
   6   1   2       53.85       56.08      1.16 o 
   7   1   2       16.28       13.87      0.77 o 
   8   1   2       10.82        9.98      0.74 o 
   9   1   2        0.35        0.79      0.78 o 
  10   1   2        2.97        3.19      1.25 o 
 -11   2   2        7.41        7.82      1.19 o 
 -10   2   2       15.80       16.77      0.91 o 
  -9   2   2       40.61       44.61      1.72 o 
  -8   2   2        4.29        3.27      0.70 o 
  -7   2   2       37.08       39.07      1.07 o 
  -6   2   2       64.73       67.01      2.05 o 
  -5   2   2       70.52       76.75      1.35 o 
  -4   2   2      103.57      106.32      1.65 o 
  -3   2   2       16.09       21.56      0.75 o 
  -2   2   2      522.93      531.51     11.87 o 
  -1   2   2      326.26      320.96      3.09 o 
   0   2   2      587.21      537.65      7.93 o 
   1   2   2      240.98      233.79      5.27 o 
   2   2   2        4.34        4.39      0.55 o 
   3   2   2       65.28       69.78      1.25 o 
   4   2   2      345.24      360.01      2.83 o 
   5   2   2       64.33       63.33      0.77 o 
   6   2   2       45.27       48.57      0.89 o 
   7   2   2        0.94        1.18      0.72 o 
   8   2   2        3.61        3.79      0.76 o 
   9   2   2        6.15        6.87      0.94 o 
  10   2   2       26.84       27.74      1.25 o 
 -11   3   2        7.78        4.97      1.13 o 
 -10   3   2        0.77        0.82      0.91 o 
  -9   3   2        7.95        9.66      0.81 o 
  -8   3   2       20.24       22.00      0.82 o 
  -7   3   2       68.74       70.59      1.60 o 
  -6   3   2       17.85       20.39      0.73 o 
  -5   3   2       10.69       10.49      0.60 o 
  -4   3   2       79.23       75.71      1.64 o 
  -3   3   2      258.39      264.07      2.35 o 
  -2   3   2       55.51       47.08      0.95 o 
  -1   3   2     1315.82     1359.91     20.57 o 
   0   3   2      346.30      346.22      3.95 o 
   1   3   2      142.22      135.27      3.67 o 
   2   3   2      249.80      266.08      4.99 o 
   3   3   2       26.20       31.64      0.84 o 
   4   3   2       10.27        9.03      0.56 o 
   5   3   2       25.72       26.44      0.78 o 
   6   3   2       43.54       42.48      0.88 o 
   7   3   2       64.59       59.85      2.16 o 
   8   3   2       13.48       13.30      0.76 o 
   9   3   2       11.54       11.13      0.90 o 
  10   3   2       21.76       22.54      1.40 o 
 -10   4   2       12.98       14.37      0.99 o 
  -9   4   2        3.79        4.40      0.92 o 
  -8   4   2        8.68        9.22      0.82 o 
  -7   4   2       17.72       17.38      0.87 o 
  -6   4   2       34.37       33.93      0.85 o 
  -5   4   2       42.89       41.90      1.51 o 
  -4   4   2       45.36       45.25      1.04 o 
  -3   4   2      288.17      293.34      2.99 o 
  -2   4   2      160.70      155.38      4.57 o 
  -1   4   2      214.69      213.05      2.89 o 
   0   4   2      597.44      635.97      9.30 o 
   1   4   2        4.67        5.80      0.59 o 
   2   4   2      154.97      166.20      1.40 o 
   3   4   2       28.72       29.79      0.81 o 
   4   4   2        3.71        3.76      0.63 o 
   5   4   2       27.04       28.89      0.77 o 
   6   4   2       19.96       18.73      0.71 o 
   7   4   2        7.97        9.94      0.88 o 
   8   4   2       56.08       56.52      1.07 o 
   9   4   2        9.19        8.64      0.96 o 
  10   4   2        2.49        2.52      1.64 o 
 -10   5   2       12.16       13.26      1.22 o 
  -9   5   2        8.63        8.40      0.93 o 
  -8   5   2       13.73       14.35      0.89 o 
  -7   5   2        2.21        2.08      0.81 o 
  -6   5   2       54.09       51.28      1.67 o 
  -5   5   2       91.73       84.96      1.93 o 
  -4   5   2       80.53       74.00      1.65 o 
  -3   5   2       91.33       90.00      2.31 o 
  -2   5   2       90.58       89.85      1.99 o 
  -1   5   2      264.04      276.09      6.58 o 
   0   5   2       73.54       76.09      0.92 o 
   1   5   2        4.01        2.01      0.75 o 
   2   5   2      218.35      200.81      1.61 o 
   3   5   2       31.79       28.83      0.83 o 
   4   5   2      143.14      138.02      2.72 o 
   5   5   2       17.38       15.81      0.85 o 
   6   5   2       27.25       27.38      1.02 o 
   7   5   2        7.64        7.92      0.95 o 
   8   5   2        3.96        5.04      1.04 o 
   9   5   2       18.80       16.03      1.04 o 
  -9   6   2        6.23        7.29      1.30 o 
  -8   6   2        4.88        4.49      0.95 o 
  -7   6   2       63.53       65.26      1.08 o 
  -6   6   2        0.58        0.53      0.80 o 
  -5   6   2       94.94       98.18      2.61 o 
  -4   6   2        4.41        5.17      0.87 o 
  -3   6   2       64.85       63.70      2.85 o 
  -2   6   2       15.18       16.25      0.79 o 
  -1   6   2        2.10        3.07      0.82 o 
   0   6   2       22.06       23.30      0.70 o 
   1   6   2      111.14      113.42      1.76 o 
   2   6   2       23.68       24.69      1.12 o 
   3   6   2      131.64      129.97      4.25 o 
   4   6   2       82.16       80.88      3.76 o 
   5   6   2       53.47       55.06      2.32 o 
   6   6   2        7.72        8.17      0.87 o 
   7   6   2        2.13        2.03      0.96 o 
   8   6   2       21.80       20.58      1.14 o 
   9   6   2        8.06        6.12      1.41 o 
  -9   7   2       12.37       14.31      1.62 o 
  -8   7   2        6.73        6.09      1.14 o 
  -7   7   2        1.60        1.69      1.30 o 
  -6   7   2       11.87       13.64      1.52 o 
  -5   7   2       26.71       29.09      1.23 o 
  -4   7   2        2.21        2.39      1.09 o 
  -3   7   2       99.06       96.01      1.95 o 
  -2   7   2       17.75       17.68      1.23 o 
  -1   7   2       54.79       45.94      1.17 o 
   0   7   2       59.38       58.02      1.07 o 
   1   7   2       72.66       64.45      1.43 o 
   2   7   2       76.79       78.26      3.93 o 
   3   7   2        6.37        4.51      0.95 o 
   4   7   2        2.39        3.15      1.13 o 
   5   7   2       13.03       12.81      1.22 o 
   6   7   2        0.15        0.99      1.29 o 
   7   7   2        8.47        9.19      1.25 o 
   8   7   2       13.26       12.14      1.91 o 
  -8   8   2        6.50        6.56      1.60 o 
  -7   8   2       19.87       20.73      1.55 o 
  -6   8   2        3.76        3.98      1.60 o 
  -5   8   2        1.02        1.98      1.51 o 
  -4   8   2        1.08        1.16      1.43 o 
  -3   8   2       21.47       22.37      1.50 o 
  -2   8   2       19.88       19.06      1.50 o 
  -1   8   2       21.53       23.29      1.32 o 
   0   8   2        7.32        5.20      0.87 o 
   1   8   2        2.66        1.91      0.95 o 
   2   8   2       38.26       38.52      2.56 o 
   3   8   2        7.45        9.90      1.48 o 
   4   8   2       35.09       34.61      1.64 o 
   5   8   2       16.84       16.54      1.41 o 
   6   8   2       32.83       31.49      1.39 o 
   7   8   2        0.52       -0.58      2.72 o 
  -6   9   2       11.87       12.36      1.35 o 
  -5   9   2       11.77       13.59      1.42 o 
  -4   9   2        4.84        4.93      1.34 o 
  -3   9   2       21.78       21.84      1.21 o 
  -2   9   2       24.26       28.99      1.69 o 
  -1   9   2       16.16       17.16      1.67 o 
   0   9   2       15.55       15.75      1.79 o 
   1   9   2       12.42       11.93      1.58 o 
   2   9   2        9.47       10.31      1.61 o 
   3   9   2        1.55        2.12      2.31 o 
   4   9   2        9.84        8.98      1.72 o 
   5   9   2       22.61       25.58      2.65 o 
   6   9   2       14.95       14.08      1.67 o 
  -5  10   2        1.77        1.41      1.64 o 
  -4  10   2        6.44        6.03      1.58 o 
  -3  10   2        9.66       11.18      1.53 o 
  -2  10   2       52.48       56.55      2.68 o 
  -1  10   2       19.11       21.09      1.93 o 
   0  10   2        6.73        7.95      2.18 o 
   1  10   2       27.60       27.92      1.35 o 
   2  10   2       16.71       19.02      1.51 o 
   3  10   2        4.91        5.15      1.90 o 
   4  10   2        9.36        9.82      2.00 o 
 -11   0   3        9.70       10.42      1.53 o 
 -10   0   3       12.08       14.97      1.34 o 
  -9   0   3       12.40       14.50      1.20 o 
  -8   0   3       16.82       17.62      0.99 o 
  -7   0   3       48.68       45.40      1.16 o 
  -6   0   3       93.97       96.05      3.53 o 
  -5   0   3        0.20        1.06      0.70 o 
  -4   0   3        7.00        5.24      0.71 o 
  -3   0   3       28.77       36.19      1.00 o 
  -2   0   3      216.77      239.27      1.98 o 
  -1   0   3      839.67      855.65      3.74 o 
   0   0   3        4.57        4.48      0.58 o 
   1   0   3      312.56      285.61      5.31 o 
   2   0   3      123.00      119.85      1.42 o 
   3   0   3      265.01      299.83      2.49 o 
   4   0   3       17.03       22.28      1.10 o 
   5   0   3       16.48       16.82      2.26 o 
   6   0   3       24.34       22.54      0.93 o 
   7   0   3       35.19       29.87      2.60 o 
   8   0   3       21.64       20.29      1.09 o 
   9   0   3        0.15        0.08      1.30 o 
  10   0   3        0.00        0.05      1.51 o 
 -11   1   3        6.99        6.17      1.01 o 
 -10   1   3        9.82        9.74      0.95 o 
  -9   1   3        5.06        3.93      0.77 o 
  -8   1   3        9.69        8.44      0.75 o 
  -7   1   3        4.79        5.53      0.63 o 
  -6   1   3       49.25       47.84      1.56 o 
  -5   1   3       23.81       22.89      0.70 o 
  -4   1   3      404.75      427.10      4.81 o 
  -3   1   3      174.71      181.95      2.75 o 
  -2   1   3      257.41      275.26      2.84 o 
  -1   1   3      605.02      609.82     12.42 o 
   0   1   3      568.27      577.09      6.61 o 
   1   1   3       16.12       16.04      0.58 o 
   2   1   3       37.57       37.62      0.69 o 
   3   1   3       39.39       49.98      1.10 o 
   4   1   3      147.07      168.28      1.11 o 
   5   1   3       27.39       25.62      0.68 o 
   6   1   3       28.16       30.18      0.84 o 
   7   1   3        3.14        3.13      0.75 o 
   8   1   3       10.83       11.56      0.75 o 
   9   1   3        2.14        2.47      0.95 o 
  10   1   3       13.44       12.84      1.12 o 
 -11   2   3        0.43        0.28      1.01 o 
 -10   2   3        0.48        0.71      1.03 o 
  -9   2   3       68.79       68.44      2.17 o 
  -8   2   3       19.59       19.34      0.86 o 
  -7   2   3       11.11        9.59      0.79 o 
  -6   2   3      110.35      112.65      2.57 o 
  -5   2   3      140.45      140.95      2.85 o 
  -4   2   3       28.70       28.58      0.72 o 
  -3   2   3      193.56      203.84      3.04 o 
  -2   2   3       53.31       52.48      0.80 o 
  -1   2   3      187.40      179.94      2.70 o 
   0   2   3       75.33       63.19      1.13 o 
   1   2   3       21.12       21.18      0.69 o 
   2   2   3      144.22      150.33      2.33 o 
   3   2   3      423.92      440.28      5.50 o 
   4   2   3       65.54       70.21      1.41 o 
   5   2   3        1.17        1.30      0.64 o 
   6   2   3       24.48       22.30      1.01 o 
   7   2   3        4.78        5.88      0.78 o 
   8   2   3        2.83        2.54      0.87 o 
   9   2   3        9.18       10.42      0.99 o 
  10   2   3        3.91        3.22      1.23 o 
 -11   3   3        9.21        8.19      1.13 o 
 -10   3   3       13.95       14.60      1.02 o 
  -9   3   3       17.35       19.08      0.97 o 
  -8   3   3        5.39        5.00      0.79 o 
  -7   3   3       65.64       68.83      2.25 o 
  -6   3   3        9.96        8.81      0.61 o 
  -5   3   3      156.93      169.75      4.88 o 
  -4   3   3        6.41        8.58      0.75 o 
  -3   3   3       68.62       72.27      1.00 o 
  -2   3   3      148.85      152.60      1.51 o 
  -1   3   3       58.69       56.85      0.98 o 
   0   3   3       13.29       15.29      0.66 o 
   1   3   3      285.33      307.87      2.00 o 
   2   3   3       12.55       11.10      0.66 o 
   3   3   3       72.08       82.35      2.14 o 
   4   3   3      106.43      117.49      3.92 o 
   5   3   3       21.02       20.71      0.76 o 
   6   3   3       93.92       85.70      2.06 o 
   7   3   3       31.31       31.19      1.38 o 
   8   3   3        2.11        2.45      0.83 o 
   9   3   3        2.26        2.04      1.10 o 
 -10   4   3        1.56        0.74      0.96 o 
  -9   4   3        0.37        0.05      0.82 o 
  -8   4   3       34.61       35.59      1.17 o 
  -7   4   3       13.45       13.45      0.79 o 
  -6   4   3        3.46        3.92      0.75 o 
  -5   4   3       60.35       58.83      0.97 o 
  -4   4   3       22.75       23.39      0.85 o 
  -3   4   3      254.88      275.20      2.57 o 
  -2   4   3      235.12      242.84      3.47 o 
  -1   4   3       84.57       81.74      0.98 o 
   0   4   3      118.54      109.60      1.56 o 
   1   4   3       54.34       51.18      0.85 o 
   2   4   3      170.63      180.92      4.83 o 
   3   4   3       45.20       44.68      0.89 o 
   4   4   3        3.56        5.67      0.73 o 
   5   4   3       38.80       37.43      0.85 o 
   6   4   3       13.81       17.67      0.89 o 
   7   4   3        9.03        8.80      0.79 o 
   8   4   3       35.84       36.53      1.19 o 
   9   4   3       15.61       16.85      1.24 o 
 -10   5   3       20.23       19.53      1.14 o 
  -9   5   3       15.98       17.63      1.23 o 
  -8   5   3        4.48        3.80      0.87 o 
  -7   5   3       77.58       75.31      2.33 o 
  -6   5   3        5.55        5.03      0.84 o 
  -5   5   3       45.42       44.93      1.08 o 
  -4   5   3       23.51       23.00      0.70 o 
  -3   5   3       42.40       37.10      0.99 o 
  -2   5   3       11.39       14.18      0.84 o 
  -1   5   3       85.80       88.32      1.07 o 
   0   5   3      194.73      190.74      2.93 o 
   1   5   3       82.36       80.63      1.01 o 
   2   5   3       11.99       12.07      0.70 o 
   3   5   3       90.55       84.44      1.66 o 
   4   5   3       35.17       32.73      0.89 o 
   5   5   3       47.13       45.41      1.07 o 
   6   5   3       52.53       51.44      1.17 o 
   7   5   3        0.70        0.66      0.88 o 
   8   5   3        6.80        5.99      1.03 o 
   9   5   3        9.35        8.56      1.14 o 
  -9   6   3       14.05       12.99      1.19 o 
  -8   6   3        4.49        5.61      0.95 o 
  -7   6   3        6.85        7.55      0.97 o 
  -6   6   3       51.43       50.50      1.08 o 
  -5   6   3       89.49       90.00      2.84 o 
  -4   6   3       12.63       13.89      0.87 o 
  -3   6   3       64.36       68.41      1.06 o 
  -2   6   3       70.48       71.22      1.68 o 
  -1   6   3       46.70       45.14      0.95 o 
   0   6   3       41.78       40.56      0.85 o 
   1   6   3       38.36       37.31      0.88 o 
   2   6   3      193.65      189.00      3.62 o 
   3   6   3        1.06        0.75      0.83 o 
   4   6   3       43.91       42.02      1.06 o 
   5   6   3        3.19        3.20      0.91 o 
   6   6   3       27.73       30.40      1.05 o 
   7   6   3        1.22        1.49      1.10 o 
   8   6   3        6.25        5.09      1.32 o 
  -9   7   3        4.51        3.60      1.20 o 
  -8   7   3        9.10        9.69      1.16 o 
  -7   7   3        3.29        2.91      1.02 o 
  -6   7   3        7.48        7.94      0.98 o 
  -5   7   3       29.16       31.33      1.15 o 
  -4   7   3       20.92       19.03      0.94 o 
  -3   7   3       30.60       32.00      1.15 o 
  -2   7   3       53.49       49.44      1.14 o 
  -1   7   3       72.69       77.30      1.65 o 
   0   7   3       65.25       61.23      1.19 o 
   1   7   3       32.52       34.51      0.93 o 
   2   7   3        7.15        6.56      0.95 o 
   3   7   3       23.88       22.55      1.21 o 
   4   7   3       31.96       34.65      1.78 o 
   5   7   3       14.87       14.82      1.30 o 
   6   7   3       11.41       12.76      1.40 o 
   7   7   3       13.36       15.50      1.75 o 
  -8   8   3        2.70        1.80      1.40 o 
  -7   8   3        9.44       10.71      1.84 o 
  -6   8   3       11.02       11.25      1.41 o 
  -5   8   3       10.94       13.67      1.35 o 
  -4   8   3        3.43        3.27      1.51 o 
  -3   8   3        0.35        0.71      1.43 o 
  -2   8   3        3.85        4.16      0.98 o 
  -1   8   3       72.62       71.21      1.36 o 
   0   8   3        9.62       10.76      1.03 o 
   1   8   3       26.71       27.10      1.11 o 
   2   8   3       14.32       14.68      1.50 o 
   3   8   3        4.84        5.75      1.09 o 
   4   8   3        7.30        7.44      1.59 o 
   5   8   3        9.01       10.58      1.61 o 
   6   8   3       14.59       13.19      1.38 o 
  -6   9   3        0.17        1.19      1.51 o 
  -5   9   3        3.79        3.41      1.78 o 
  -4   9   3        1.37        1.58      1.20 o 
  -3   9   3        5.33        5.98      1.62 o 
  -2   9   3        4.21        4.10      1.59 o 
  -1   9   3       34.41       34.68      1.39 o 
   0   9   3       12.37       12.19      1.64 o 
   1   9   3        2.52        3.06      1.29 o 
   2   9   3       26.51       27.48      1.23 o 
   3   9   3        0.53        0.80      1.36 o 
   4   9   3       13.24       13.43      1.31 o 
   5   9   3        5.52        5.09      1.57 o 
  -4  10   3       11.99       13.33      2.01 o 
  -3  10   3       27.78       29.52      2.01 o 
  -2  10   3        3.90        3.51      2.01 o 
  -1  10   3        2.45        2.21      1.80 o 
   0  10   3       14.45       14.88      2.04 o 
   1  10   3       18.98       17.67      2.70 o 
   2  10   3        3.90        4.31      1.54 o 
   3  10   3       17.10       16.30      1.64 o 
 -11   0   4       19.22       18.41      1.65 o 
 -10   0   4        4.76        4.23      1.15 o 
  -9   0   4        0.70        1.13      1.44 o 
  -8   0   4       17.54       15.90      1.00 o 
  -7   0   4        4.39        3.99      0.95 o 
  -6   0   4       73.69       80.13      2.73 o 
  -5   0   4       18.85       16.65      0.91 o 
  -4   0   4       73.96       80.42      2.83 o 
  -3   0   4       28.15       32.75      1.19 o 
  -2   0   4     1067.27     1109.52     31.14 o 
  -1   0   4        6.65       10.61      0.86 o 
   0   0   4      115.60      119.03      3.73 o 
   1   0   4      105.39      117.72      1.33 o 
   2   0   4        5.11        4.68      0.65 o 
   3   0   4       68.01       74.79      1.40 o 
   4   0   4       74.34       68.94      1.08 o 
   5   0   4       40.09       41.50      1.13 o 
   6   0   4       88.13       83.91      1.27 o 
   7   0   4       14.30       13.50      1.22 o 
   8   0   4        2.72        2.54      1.27 o 
   9   0   4        2.78        2.82      1.42 o 
 -11   1   4       12.80       12.17      1.10 o 
 -10   1   4        7.62        8.91      0.97 o 
  -9   1   4       53.13       56.19      1.84 o 
  -8   1   4       88.39       90.20      1.04 o 
  -7   1   4        9.48        9.27      0.66 o 
  -6   1   4       56.20       56.29      1.73 o 
  -5   1   4       61.06       59.89      0.78 o 
  -4   1   4      102.85      103.72      0.91 o 
  -3   1   4       64.23       69.74      0.77 o 
  -2   1   4      287.94      300.40      2.60 o 
  -1   1   4      316.91      331.67      4.14 o 
   0   1   4      237.85      228.02      4.10 o 
   1   1   4      150.30      158.45      2.60 o 
   2   1   4      232.90      244.88      3.70 o 
   3   1   4      228.27      224.81      3.02 o 
   4   1   4       61.40       62.13      1.75 o 
   5   1   4       40.93       35.95      0.70 o 
   6   1   4       25.04       22.77      0.75 o 
   7   1   4       21.62       24.73      0.76 o 
   8   1   4       13.66       13.21      0.86 o 
   9   1   4        0.06        0.37      1.01 o 
 -11   2   4       12.86       12.98      1.07 o 
 -10   2   4        3.96        4.91      0.90 o 
  -9   2   4       19.85       21.11      0.85 o 
  -8   2   4        0.16        0.28      0.84 o 
  -7   2   4      108.61      105.51      2.48 o 
  -6   2   4       76.89       77.88      1.80 o 
  -5   2   4        3.97        3.37      0.77 o 
  -4   2   4        3.65        4.38      0.65 o 
  -3   2   4      107.65      120.87      1.13 o 
  -2   2   4      115.13      120.51      2.06 o 
  -1   2   4      309.92      334.29      6.64 o 
   0   2   4       27.23       22.13      0.75 o 
   1   2   4      217.39      213.87      2.41 o 
   2   2   4       62.06       63.64      1.27 o 
   3   2   4        9.72       10.01      0.57 o 
   4   2   4        6.53        5.67      0.61 o 
   5   2   4      137.65      126.51      3.44 o 
   6   2   4       59.33       55.20      0.90 o 
   7   2   4        5.19        4.56      0.91 o 
   8   2   4        0.99        0.70      0.83 o 
   9   2   4        2.85        2.61      0.97 o 
 -11   3   4       10.97        9.44      1.17 o 
 -10   3   4        8.03        7.69      1.01 o 
  -9   3   4       28.79       29.64      0.88 o 
  -8   3   4       44.26       42.85      1.12 o 
  -7   3   4       34.19       28.70      0.83 o 
  -6   3   4       61.74       56.45      1.81 o 
  -5   3   4       10.55       13.25      0.85 o 
  -4   3   4       51.02       52.48      0.90 o 
  -3   3   4      118.77      130.04      2.60 o 
  -2   3   4       77.61       83.13      0.84 o 
  -1   3   4       16.02       13.91      0.59 o 
   0   3   4      123.87      122.89      1.56 o 
   1   3   4      144.78      152.91      2.94 o 
   2   3   4       18.98       21.50      0.61 o 
   3   3   4       63.47       65.68      2.02 o 
   4   3   4       34.19       35.07      1.03 o 
   5   3   4       23.55       20.24      0.84 o 
   6   3   4        5.40        4.64      0.68 o 
   7   3   4        1.56        1.10      1.02 o 
   8   3   4       11.67       12.56      1.06 o 
   9   3   4        0.37        0.77      1.07 o 
 -10   4   4        8.30        8.11      1.17 o 
  -9   4   4        4.12        5.37      1.01 o 
  -8   4   4       42.44       45.29      2.05 o 
  -7   4   4       65.56       64.12      2.28 o 
  -6   4   4        2.02        2.54      0.74 o 
  -5   4   4      182.12      168.23      5.06 o 
  -4   4   4       64.35       62.35      0.95 o 
  -3   4   4       17.35       18.07      0.65 o 
  -2   4   4       61.08       63.48      1.37 o 
  -1   4   4      519.32      558.96      8.90 o 
   0   4   4       24.91       27.06      0.63 o 
   1   4   4       19.34       20.77      0.68 o 
   2   4   4       16.59       18.40      0.77 o 
   3   4   4       13.31       15.01      0.78 o 
   4   4   4       31.27       29.11      1.29 o 
   5   4   4       76.38       76.79      1.94 o 
   6   4   4       16.48       14.64      0.86 o 
   7   4   4       17.40       18.67      1.02 o 
   8   4   4        3.23        3.02      1.01 o 
   9   4   4        6.35        6.12      1.15 o 
 -10   5   4        7.34        7.66      1.15 o 
  -9   5   4        2.76        2.81      1.02 o 
  -8   5   4       52.34       54.95      1.45 o 
  -7   5   4       40.12       40.35      0.84 o 
  -6   5   4       79.58       76.05      2.45 o 
  -5   5   4       23.43       21.00      0.75 o 
  -4   5   4       65.86       59.55      1.73 o 
  -3   5   4       92.95       86.58      1.27 o 
  -2   5   4      109.12      115.30      2.17 o 
  -1   5   4       16.60       16.15      0.67 o 
   0   5   4      115.45      114.94      1.70 o 
   1   5   4       97.94       90.74      1.56 o 
   2   5   4      135.35      127.63      3.11 o 
   3   5   4       52.79       48.33      1.00 o 
   4   5   4       37.34       35.61      1.28 o 
   5   5   4        5.42        4.68      1.00 o 
   6   5   4        8.70        8.03      0.91 o 
   7   5   4        2.20        2.41      0.94 o 
   8   5   4        7.76        6.58      1.00 o 
  -9   6   4       17.76       19.51      1.12 o 
  -8   6   4       10.74       10.37      1.00 o 
  -7   6   4        6.83        9.48      1.00 o 
  -6   6   4       22.18       23.34      0.82 o 
  -5   6   4       29.41       28.98      0.78 o 
  -4   6   4      118.58      117.77      3.80 o 
  -3   6   4        7.15        6.31      0.81 o 
  -2   6   4      112.90      108.74      1.44 o 
  -1   6   4        9.59       10.03      0.81 o 
   0   6   4       27.19       25.26      0.96 o 
   1   6   4       34.44       33.86      0.84 o 
   2   6   4       75.42       77.88      1.17 o 
   3   6   4       42.99       44.67      0.99 o 
   4   6   4       32.61       31.65      0.91 o 
   5   6   4       35.49       35.73      1.32 o 
   6   6   4        9.28        9.05      1.17 o 
   7   6   4        3.00        3.30      1.12 o 
   8   6   4        3.18        1.56      1.13 o 
  -8   7   4       10.92        8.72      1.09 o 
  -7   7   4       10.87       11.55      0.96 o 
  -6   7   4        4.71        4.95      0.89 o 
  -5   7   4       17.66       18.83      1.00 o 
  -4   7   4       30.30       29.54      0.91 o 
  -3   7   4      259.03      251.43      6.23 o 
  -2   7   4       67.95       65.03      1.49 o 
  -1   7   4       12.64       14.23      0.99 o 
   0   7   4        8.86        7.84      0.85 o 
   1   7   4       35.24       34.34      0.84 o 
   2   7   4        5.35        3.66      0.85 o 
   3   7   4       17.48       17.66      1.06 o 
   4   7   4        2.56        2.57      1.07 o 
   5   7   4        1.53        2.17      1.23 o 
   6   7   4       16.82       16.57      1.30 o 
   7   7   4       15.47       14.35      2.03 o 
  -7   8   4        1.23        1.63      1.87 o 
  -6   8   4       13.87       15.56      1.43 o 
  -5   8   4       34.01       35.27      1.45 o 
  -4   8   4       30.23       30.08      1.14 o 
  -3   8   4        7.46        6.81      1.17 o 
  -2   8   4        6.26        6.69      1.05 o 
  -1   8   4       10.14        9.03      1.05 o 
   0   8   4        4.55        4.26      1.08 o 
   1   8   4        2.16        1.74      0.98 o 
   2   8   4       27.49       26.32      1.16 o 
   3   8   4        6.24        6.26      1.15 o 
   4   8   4        0.43        1.26      1.65 o 
   5   8   4       18.99       20.80      2.17 o 
   6   8   4       16.20       15.32      2.08 o 
  -6   9   4       19.43       19.58      1.63 o 
  -5   9   4       14.89       15.28      1.55 o 
  -4   9   4        7.09        7.25      1.78 o 
  -3   9   4       22.99       19.33      1.47 o 
  -2   9   4        9.37        8.38      1.25 o 
  -1   9   4        7.51        7.08      1.21 o 
   0   9   4        9.85       11.67      1.38 o 
   1   9   4        3.10        2.58      1.33 o 
   2   9   4       15.06       14.71      1.04 o 
   3   9   4       33.65       36.27      1.84 o 
   4   9   4        3.05        2.12      1.53 o 
  -4  10   4       19.14       18.46      1.91 o 
  -3  10   4        6.07        5.45      1.95 o 
  -2  10   4       11.79       13.45      1.96 o 
  -1  10   4        7.88        7.14      1.41 o 
   0  10   4        1.58        3.10      1.89 o 
   1  10   4        3.72        3.46      1.92 o 
   2  10   4        5.17        5.00      1.25 o 
 -11   0   5        0.02       -0.77      1.33 o 
 -10   0   5        3.74        3.61      1.40 o 
  -9   0   5        1.22        0.64      1.06 o 
  -8   0   5      180.73      175.52      9.44 o 
  -7   0   5       89.58       85.41      1.70 o 
  -6   0   5        1.21        1.49      0.79 o 
  -5   0   5      144.77      163.97      5.62 o 
  -4   0   5      300.84      339.95      3.36 o 
  -3   0   5      150.24      185.69      2.15 o 
  -2   0   5       82.03       91.19      1.17 o 
  -1   0   5      314.67      382.50      2.10 o 
   0   0   5      111.62      115.15      4.94 o 
   1   0   5       68.89       70.25      2.59 o 
   2   0   5       16.64       21.54      0.74 o 
   3   0   5      164.58      172.43      3.91 o 
   4   0   5        7.48        6.36      0.84 o 
   5   0   5      279.25      264.13      1.92 o 
   6   0   5       11.91       12.06      1.37 o 
   7   0   5       15.42       15.22      1.27 o 
   8   0   5        7.44       10.40      1.68 o 
   9   0   5        2.19        3.76      1.58 o 
 -11   1   5       10.02        9.16      1.13 o 
 -10   1   5       14.27       15.09      1.10 o 
  -9   1   5       20.26       20.20      0.91 o 
  -8   1   5       20.89       22.01      0.80 o 
  -7   1   5       77.85       81.57      1.70 o 
  -6   1   5        2.92        2.54      0.62 o 
  -5   1   5      230.55      241.92      7.14 o 
  -4   1   5      138.84      163.78      1.96 o 
  -3   1   5       20.00       18.80      0.61 o 
  -2   1   5      113.02      110.79      1.78 o 
  -1   1   5       47.19       48.59      0.63 o 
   0   1   5      214.50      230.53      3.63 o 
   1   1   5       66.93       68.03      1.10 o 
   2   1   5      107.06      100.63      1.82 o 
   3   1   5      269.70      267.87      6.17 o 
   4   1   5       34.72       36.81      1.32 o 
   5   1   5       23.04       23.07      0.74 o 
   6   1   5       20.04       19.43      0.84 o 
   7   1   5        9.15        9.71      0.89 o 
   8   1   5       14.90       15.67      1.00 o 
   9   1   5       20.77       19.37      1.16 o 
 -11   2   5        4.61        4.60      1.06 o 
 -10   2   5       18.51       19.29      0.98 o 
  -9   2   5       15.08       15.58      0.91 o 
  -8   2   5       28.89       27.75      1.12 o 
  -7   2   5        4.03        4.32      0.67 o 
  -6   2   5        6.01        6.94      0.65 o 
  -5   2   5       14.30       15.25      0.65 o 
  -4   2   5       92.84      104.71      1.96 o 
  -3   2   5       13.28       13.45      0.63 o 
  -2   2   5       12.32       11.47      0.62 o 
  -1   2   5      268.10      284.50      5.69 o 
   0   2   5      194.90      207.85      3.68 o 
   1   2   5       57.48       57.81      1.32 o 
   2   2   5       44.87       45.45      0.77 o 
   3   2   5      127.04      114.17      1.68 o 
   4   2   5       18.48       19.88      0.74 o 
   5   2   5       22.86       21.59      0.75 o 
   6   2   5        3.88        4.60      0.73 o 
   7   2   5       39.34       39.13      0.98 o 
   8   2   5        8.86        8.56      1.02 o 
   9   2   5       28.26       27.40      1.17 o 
 -10   3   5        4.10        4.21      0.89 o 
  -9   3   5       21.23       22.91      0.95 o 
  -8   3   5       19.62       19.61      0.89 o 
  -7   3   5       37.39       42.04      0.83 o 
  -6   3   5        4.76        5.25      0.79 o 
  -5   3   5        3.02        3.50      0.73 o 
  -4   3   5       55.58       58.12      0.89 o 
  -3   3   5       56.68       61.53      0.80 o 
  -2   3   5       26.66       26.37      0.62 o 
  -1   3   5       22.33       22.67      0.69 o 
   0   3   5        7.29        6.63      0.59 o 
   1   3   5      112.96      110.15      0.91 o 
   2   3   5       34.28       35.16      0.68 o 
   3   3   5      134.78      119.62      2.51 o 
   4   3   5       16.09       14.12      0.75 o 
   5   3   5       33.52       33.41      0.80 o 
   6   3   5       27.50       24.17      0.78 o 
   7   3   5        9.86        9.82      0.95 o 
   8   3   5       15.61       15.28      1.06 o 
 -10   4   5       19.24       17.98      1.05 o 
  -9   4   5        5.10        3.93      0.97 o 
  -8   4   5       26.40       26.49      1.17 o 
  -7   4   5       18.28       19.68      1.08 o 
  -6   4   5       10.69       12.90      0.77 o 
  -5   4   5       46.07       47.43      0.80 o 
  -4   4   5       59.66       58.11      0.86 o 
  -3   4   5       70.58       65.42      2.04 o 
  -2   4   5       92.82       89.40      0.92 o 
  -1   4   5      139.10      140.25      2.53 o 
   0   4   5       59.91       56.35      1.51 o 
   1   4   5        6.77        6.23      0.58 o 
   2   4   5      135.90      126.49      4.02 o 
   3   4   5       16.38       15.18      0.81 o 
   4   4   5       26.42       25.07      0.79 o 
   5   4   5       39.25       36.19      1.27 o 
   6   4   5       79.42       83.63      1.28 o 
   7   4   5       31.91       28.66      1.05 o 
   8   4   5       11.25       11.04      0.99 o 
  -9   5   5        5.61        6.22      1.05 o 
  -8   5   5       10.89       10.88      0.96 o 
  -7   5   5       18.86       17.47      1.11 o 
  -6   5   5       44.95       41.93      0.97 o 
  -5   5   5       16.79       16.08      0.69 o 
  -4   5   5       25.85       22.96      0.74 o 
  -3   5   5       72.68       67.57      1.06 o 
  -2   5   5       53.92       50.79      0.84 o 
  -1   5   5       78.56       79.99      1.89 o 
   0   5   5      104.25       94.01      1.04 o 
   1   5   5      294.19      277.41      4.85 o 
   2   5   5       32.95       32.53      0.78 o 
   3   5   5       59.86       56.06      1.07 o 
   4   5   5       12.18       11.94      0.83 o 
   5   5   5       20.83       21.11      0.92 o 
   6   5   5       25.78       24.35      1.44 o 
   7   5   5        4.68        4.31      0.95 o 
   8   5   5        2.44        2.67      1.16 o 
  -9   6   5        2.30        2.17      1.02 o 
  -8   6   5        5.53        4.10      1.02 o 
  -7   6   5        5.41        5.13      0.86 o 
  -6   6   5       48.01       45.89      0.92 o 
  -5   6   5        4.49        4.98      0.70 o 
  -4   6   5       22.63       20.71      0.85 o 
  -3   6   5       93.12       88.29      1.39 o 
  -2   6   5      110.85      113.29      1.18 o 
  -1   6   5      233.42      229.55      5.61 o 
   0   6   5       86.97       83.46      1.02 o 
   1   6   5       52.18       52.56      0.86 o 
   2   6   5        0.34        0.79      0.70 o 
   3   6   5       37.03       41.77      1.05 o 
   4   6   5       12.49       13.30      0.97 o 
   5   6   5       12.57       13.30      1.15 o 
   6   6   5        0.57        0.82      1.10 o 
   7   6   5        5.08        5.81      1.13 o 
  -8   7   5        1.07        1.04      1.10 o 
  -7   7   5        6.47        6.81      0.95 o 
  -6   7   5        5.88        6.46      0.95 o 
  -5   7   5        0.99        0.91      0.87 o 
  -4   7   5       15.22       13.09      0.90 o 
  -3   7   5       40.23       40.09      1.06 o 
  -2   7   5       29.76       26.73      1.24 o 
  -1   7   5       84.54       88.68      1.13 o 
   0   7   5       49.53       45.40      1.14 o 
   1   7   5        0.41        0.65      0.75 o 
   2   7   5        8.89        8.50      0.74 o 
   3   7   5        0.92        1.29      0.96 o 
   4   7   5       16.00       16.20      1.28 o 
   5   7   5       22.64       22.95      1.14 o 
   6   7   5        1.16        1.79      1.48 o 
  -7   8   5        0.02       -0.03      1.19 o 
  -6   8   5       10.36        8.34      1.22 o 
  -5   8   5       22.59       22.74      1.20 o 
  -4   8   5        1.50        1.89      1.02 o 
  -3   8   5       16.33       16.12      1.16 o 
  -2   8   5       44.61       41.71      1.13 o 
  -1   8   5        9.60       10.03      1.11 o 
   0   8   5        2.90        2.17      0.98 o 
   1   8   5       22.60       23.08      1.08 o 
   2   8   5        4.15        4.43      0.99 o 
   3   8   5        7.72        6.46      1.08 o 
   4   8   5       16.24       18.98      1.16 o 
   5   8   5        8.04        8.48      1.38 o 
  -5   9   5       12.95       12.35      1.63 o 
  -4   9   5        2.36        2.08      1.43 o 
  -3   9   5       11.97       11.83      1.36 o 
  -2   9   5       16.29       15.43      1.29 o 
  -1   9   5        1.58        0.99      1.21 o 
   0   9   5        7.35        5.87      1.19 o 
   1   9   5       39.74       42.37      2.76 o 
   2   9   5       13.48       14.72      1.17 o 
   3   9   5       13.06       13.94      1.22 o 
  -3  10   5       13.69       11.49      2.10 o 
  -2  10   5        4.76        3.73      1.47 o 
  -1  10   5        6.20        5.48      1.47 o 
   0  10   5        0.98        0.95      1.60 o 
   1  10   5        0.33        0.66      1.98 o 
 -11   0   6       31.08       28.99      2.15 o 
 -10   0   6       26.37       23.93      1.33 o 
  -9   0   6        3.21        3.26      1.14 o 
  -8   0   6       73.89       72.00      1.78 o 
  -7   0   6        4.47        4.67      1.08 o 
  -6   0   6       35.03       33.85      1.14 o 
  -5   0   6      156.88      160.64      3.19 o 
  -4   0   6        9.73       12.94      1.43 o 
  -3   0   6      102.92      102.02      3.16 o 
  -2   0   6        0.24        0.41      0.86 o 
  -1   0   6      129.60      125.99      1.13 o 
   0   0   6        0.83        1.03      0.74 o 
   1   0   6       52.02       56.12      2.70 o 
   2   0   6       14.35       16.91      1.17 o 
   3   0   6        6.02        5.75      0.85 o 
   4   0   6       93.81       95.97      3.32 o 
   5   0   6        8.32        7.79      1.13 o 
   6   0   6       23.21       22.30      1.14 o 
   7   0   6        6.23        6.17      1.16 o 
   8   0   6       17.00       16.72      2.44 o 
 -10   1   6       20.75       19.98      1.17 o 
  -9   1   6       11.82       13.43      0.94 o 
  -8   1   6       37.45       34.85      0.94 o 
  -7   1   6       94.10       98.93      1.75 o 
  -6   1   6       61.01       59.83      0.83 o 
  -5   1   6      162.73      167.56      1.05 o 
  -4   1   6       89.45       87.02      1.12 o 
  -3   1   6      209.93      229.87      3.24 o 
  -2   1   6       76.69       86.65      1.27 o 
  -1   1   6      136.53      140.53      1.99 o 
   0   1   6        1.54        0.96      0.50 o 
   1   1   6       32.21       31.85      0.65 o 
   2   1   6       96.03       89.58      1.31 o 
   3   1   6       63.67       63.29      1.45 o 
   4   1   6       42.39       39.86      0.94 o 
   5   1   6       11.08       10.89      0.67 o 
   6   1   6        1.43        1.54      0.95 o 
   7   1   6        3.14        3.05      1.03 o 
   8   1   6        0.92        0.42      0.97 o 
 -10   2   6       27.56       25.75      1.03 o 
  -9   2   6        4.96        5.47      1.00 o 
  -8   2   6       15.54       15.70      0.96 o 
  -7   2   6        5.02        5.82      0.67 o 
  -6   2   6       15.13       15.59      0.66 o 
  -5   2   6       91.35       87.86      0.98 o 
  -4   2   6      217.60      220.24      1.69 o 
  -3   2   6       41.35       41.04      0.76 o 
  -2   2   6       54.13       59.12      2.24 o 
  -1   2   6       10.41        9.22      0.60 o 
   0   2   6       10.73       10.45      0.58 o 
   1   2   6      161.70      176.08      4.56 o 
   2   2   6      153.04      153.09      1.81 o 
   3   2   6        5.98        5.69      0.61 o 
   4   2   6       11.35       11.20      0.76 o 
   5   2   6       19.79       20.02      0.77 o 
   6   2   6        6.58        6.49      0.77 o 
   7   2   6       11.89       12.38      0.86 o 
   8   2   6       22.15       22.19      1.08 o 
 -10   3   6        8.38        9.27      1.10 o 
  -9   3   6        3.95        3.89      0.96 o 
  -8   3   6       23.61       24.24      1.01 o 
  -7   3   6        8.30        8.55      0.82 o 
  -6   3   6       15.20       14.94      0.72 o 
  -5   3   6       32.35       32.24      0.87 o 
  -4   3   6       46.32       44.24      0.81 o 
  -3   3   6       54.86       51.77      1.28 o 
  -2   3   6        2.38        2.79      0.60 o 
  -1   3   6      111.88      106.13      1.61 o 
   0   3   6        9.54        9.11      0.56 o 
   1   3   6       24.17       24.36      0.77 o 
   2   3   6       62.03       54.87      1.53 o 
   3   3   6       48.33       49.48      0.79 o 
   4   3   6       70.45       67.55      1.06 o 
   5   3   6       72.92       73.48      3.38 o 
   6   3   6       35.62       38.16      1.00 o 
   7   3   6        9.34       10.54      0.95 o 
   8   3   6       10.07        8.89      0.95 o 
 -10   4   6        3.69        2.95      1.24 o 
  -9   4   6       17.20       16.79      1.06 o 
  -8   4   6       11.84       11.22      1.04 o 
  -7   4   6        9.83       10.74      0.85 o 
  -6   4   6       67.13       69.81      1.44 o 
  -5   4   6       34.96       36.02      0.80 o 
  -4   4   6      100.12      106.87      2.59 o 
  -3   4   6       58.78       55.94      0.76 o 
  -2   4   6      116.43      120.21      3.74 o 
  -1   4   6       17.48       17.17      0.81 o 
   0   4   6       33.83       32.41      0.76 o 
   1   4   6       28.70       27.70      0.75 o 
   2   4   6       57.14       55.53      0.82 o 
   3   4   6       86.93       86.39      1.42 o 
   4   4   6       13.19       13.00      0.84 o 
   5   4   6       27.84       29.55      0.94 o 
   6   4   6        5.57        6.23      0.93 o 
   7   4   6       15.75       16.54      1.19 o 
  -9   5   6       26.08       24.89      1.26 o 
  -8   5   6       22.05       22.71      1.14 o 
  -7   5   6       38.62       40.47      1.07 o 
  -6   5   6       24.08       24.21      0.92 o 
  -5   5   6       49.19       47.47      0.81 o 
  -4   5   6       28.47       27.08      0.77 o 
  -3   5   6        3.47        3.36      0.69 o 
  -2   5   6       37.42       37.95      0.78 o 
  -1   5   6       18.41       17.05      0.86 o 
   0   5   6       25.39       26.80      0.83 o 
   1   5   6       52.02       52.46      1.37 o 
   2   5   6       54.05       52.01      1.09 o 
   3   5   6       45.86       41.72      0.87 o 
   4   5   6        9.73       10.45      0.83 o 
   5   5   6       14.92       15.24      1.06 o 
   6   5   6        3.93        3.84      1.11 o 
   7   5   6       21.98       21.84      1.18 o 
  -8   6   6       16.94       16.46      1.10 o 
  -7   6   6       16.98       16.66      0.88 o 
  -6   6   6       24.25       23.10      1.03 o 
  -5   6   6        5.65        4.57      0.80 o 
  -4   6   6       20.05       19.51      0.96 o 
  -3   6   6        5.07        5.51      0.82 o 
  -2   6   6        4.09        4.56      0.80 o 
  -1   6   6       50.31       48.17      1.10 o 
   0   6   6        4.89        5.01      0.79 o 
   1   6   6       33.92       34.47      0.99 o 
   2   6   6       21.69       22.21      0.77 o 
   3   6   6        3.09        2.82      0.87 o 
   4   6   6       14.74       15.08      0.89 o 
   5   6   6        3.85        4.00      1.01 o 
   6   6   6       27.97       27.60      1.18 o 
  -8   7   6        2.43        3.10      2.00 o 
  -7   7   6       32.25       31.46      1.06 o 
  -6   7   6        4.57        4.57      1.22 o 
  -5   7   6       17.82       18.02      0.93 o 
  -4   7   6        3.46        3.82      1.09 o 
  -3   7   6       38.98       37.39      1.35 o 
  -2   7   6       80.16       80.94      1.11 o 
  -1   7   6       16.54       18.14      0.90 o 
   0   7   6        2.43        1.54      1.04 o 
   1   7   6       10.32       10.76      0.91 o 
   2   7   6       24.47       22.57      0.85 o 
   3   7   6       17.60       16.86      0.97 o 
   4   7   6       11.63       11.20      1.06 o 
   5   7   6       13.41       11.97      1.00 o 
  -6   8   6        3.22        2.26      1.19 o 
  -5   8   6       11.70       12.80      1.18 o 
  -4   8   6       19.73       18.01      1.03 o 
  -3   8   6        4.93        4.60      1.06 o 
  -2   8   6        1.33        1.45      1.05 o 
  -1   8   6       25.68       26.94      1.41 o 
   0   8   6       13.78       12.66      1.21 o 
   1   8   6        5.58        4.65      1.08 o 
   2   8   6        2.59        3.10      1.03 o 
   3   8   6       22.71       22.02      1.14 o 
   4   8   6       10.13       10.29      1.24 o 
  -4   9   6        0.26        0.04      1.13 o 
  -3   9   6       15.58       14.94      1.25 o 
  -2   9   6       10.50        8.73      1.35 o 
  -1   9   6        2.57        2.74      1.17 o 
   0   9   6        6.35        7.40      1.34 o 
   1   9   6       37.01       35.59      1.45 o 
   2   9   6        0.97        0.78      1.59 o 
 -10   0   7       10.31        8.88      1.53 o 
  -9   0   7        2.33        2.23      1.18 o 
  -8   0   7       37.94       43.57      1.76 o 
  -7   0   7        3.84        4.78      0.98 o 
  -6   0   7       19.21       19.46      1.11 o 
  -5   0   7        1.45        0.46      0.99 o 
  -4   0   7      150.92      154.18      2.78 o 
  -3   0   7        3.06        1.64      0.91 o 
  -2   0   7        1.52        1.93      0.79 o 
  -1   0   7        7.89        8.64      0.69 o 
   0   0   7       62.11       62.21      1.08 o 
   1   0   7       71.45       77.35      3.36 o 
   2   0   7      159.63      160.79      1.54 o 
   3   0   7       14.49       14.23      1.09 o 
   4   0   7       12.29       13.41      0.83 o 
   5   0   7       42.97       42.04      1.18 o 
   6   0   7       16.84       17.26      1.18 o 
   7   0   7        0.37        0.48      1.24 o 
 -10   1   7       11.92       11.42      1.03 o 
  -9   1   7       15.93       16.31      0.88 o 
  -8   1   7       15.75       15.68      0.90 o 
  -7   1   7       16.56       15.85      0.84 o 
  -6   1   7       40.29       41.96      0.85 o 
  -5   1   7       25.38       25.91      0.88 o 
  -4   1   7      146.27      149.77      1.45 o 
  -3   1   7       38.27       37.11      0.91 o 
  -2   1   7       85.67       83.02      1.79 o 
  -1   1   7      138.84      140.66      2.77 o 
   0   1   7       34.66       32.76      0.71 o 
   1   1   7      123.62      114.98      1.67 o 
   2   1   7       85.05       80.13      2.04 o 
   3   1   7      163.32      159.76      1.52 o 
   4   1   7       21.55       21.31      0.75 o 
   5   1   7        3.22        3.70      0.80 o 
   6   1   7        0.54        0.39      0.81 o 
   7   1   7        7.05        7.45      0.88 o 
 -10   2   7       19.02       17.84      1.06 o 
  -9   2   7       14.59       14.85      1.10 o 
  -8   2   7        8.11        8.68      0.91 o 
  -7   2   7       22.73       23.97      0.96 o 
  -6   2   7       11.27       11.17      0.95 o 
  -5   2   7       39.38       40.43      0.78 o 
  -4   2   7      177.19      173.49      2.49 o 
  -3   2   7       66.73       63.31      1.20 o 
  -2   2   7       41.31       35.81      0.92 o 
  -1   2   7       90.42       85.37      1.89 o 
   0   2   7       71.11       62.72      0.93 o 
   1   2   7       60.06       54.10      1.17 o 
   2   2   7       64.79       63.51      1.14 o 
   3   2   7       59.68       57.97      1.33 o 
   4   2   7        1.32        1.41      0.69 o 
   5   2   7        0.60        0.97      0.86 o 
   6   2   7       16.71       17.68      0.89 o 
   7   2   7        3.64        2.98      1.17 o 
 -10   3   7        2.33        1.40      1.16 o 
  -9   3   7        0.14        0.22      1.01 o 
  -8   3   7       28.12       26.55      1.12 o 
  -7   3   7       30.18       29.68      1.02 o 
  -6   3   7       78.83       75.96      1.39 o 
  -5   3   7       85.32       86.21      1.18 o 
  -4   3   7       24.36       24.71      0.75 o 
  -3   3   7      137.67      124.45      3.69 o 
  -2   3   7       12.27       12.69      0.61 o 
  -1   3   7      282.73      275.13      4.54 o 
   0   3   7        3.74        3.60      0.71 o 
   1   3   7        8.93        9.15      0.74 o 
   2   3   7       42.14       45.38      0.93 o 
   3   3   7        4.22        3.59      0.62 o 
   4   3   7        5.97        7.21      0.74 o 
   5   3   7       11.29       11.48      0.75 o 
   6   3   7       15.74       17.30      1.02 o 
   7   3   7        2.05        2.20      1.12 o 
  -9   4   7        6.70        6.01      0.95 o 
  -8   4   7       34.88       32.66      1.46 o 
  -7   4   7       14.10       14.40      1.16 o 
  -6   4   7       30.20       29.67      0.91 o 
  -5   4   7       16.99       17.68      0.79 o 
  -4   4   7       65.16       67.93      0.92 o 
  -3   4   7        2.48        2.33      0.60 o 
  -2   4   7       89.75       90.16      1.14 o 
  -1   4   7       31.87       31.17      0.73 o 
   0   4   7      140.42      141.65      2.95 o 
   1   4   7       17.33       18.00      0.76 o 
   2   4   7       16.96       18.21      0.79 o 
   3   4   7       21.78       21.19      0.82 o 
   4   4   7       38.04       40.59      0.91 o 
   5   4   7        1.15        1.32      0.82 o 
   6   4   7       12.76       13.42      1.01 o 
  -9   5   7       13.17       10.91      1.17 o 
  -8   5   7       35.15       33.45      1.11 o 
  -7   5   7        1.94        1.91      1.05 o 
  -6   5   7       25.37       24.84      0.96 o 
  -5   5   7       28.11       28.91      0.86 o 
  -4   5   7        1.06        1.63      0.80 o 
  -3   5   7       23.43       25.31      0.94 o 
  -2   5   7       14.69       14.55      0.90 o 
  -1   5   7       34.95       33.78      0.84 o 
   0   5   7       53.98       51.47      1.63 o 
   1   5   7       20.94       22.11      0.81 o 
   2   5   7       21.62       22.32      0.84 o 
   3   5   7       10.20       10.44      0.82 o 
   4   5   7        2.35        2.76      0.77 o 
   5   5   7        6.60        7.50      0.94 o 
   6   5   7       21.74       20.91      0.96 o 
  -8   6   7       15.81       15.01      1.30 o 
  -7   6   7        9.92       10.31      0.92 o 
  -6   6   7        0.24        0.20      0.83 o 
  -5   6   7       10.27       10.93      0.87 o 
  -4   6   7       17.35       18.63      1.01 o 
  -3   6   7       13.90       14.66      0.84 o 
  -2   6   7       11.83       12.62      0.80 o 
  -1   6   7       10.20       10.14      0.87 o 
   0   6   7       88.05       87.71      1.47 o 
   1   6   7        4.73        5.16      0.97 o 
   2   6   7        8.83        9.63      0.86 o 
   3   6   7        6.10        6.23      0.96 o 
   4   6   7       12.89       14.39      0.98 o 
   5   6   7        9.84        9.85      1.12 o 
  -7   7   7       30.41       26.91      2.94 o 
  -6   7   7        2.75        2.62      1.06 o 
  -5   7   7        2.18        1.63      0.99 o 
  -4   7   7       28.87       30.08      1.17 o 
  -3   7   7        6.43        5.93      1.02 o 
  -2   7   7        6.23        5.73      1.03 o 
  -1   7   7        3.40        4.01      1.13 o 
   0   7   7       17.62       16.34      0.91 o 
   1   7   7        5.96        7.13      1.07 o 
   2   7   7       13.54       14.15      1.03 o 
   3   7   7        4.59        4.60      0.98 o 
   4   7   7        8.73        7.04      1.05 o 
  -5   8   7        3.47        2.77      1.12 o 
  -4   8   7        3.86        1.71      1.06 o 
  -3   8   7       10.85       10.46      1.18 o 
  -2   8   7       36.33       37.17      1.39 o 
  -1   8   7        6.22        6.91      1.27 o 
   0   8   7       13.78       14.42      1.08 o 
   1   8   7        7.59        7.89      1.07 o 
   2   8   7        7.94        7.55      1.22 o 
   3   8   7        8.37        8.39      1.17 o 
  -2   9   7       10.11        8.47      1.29 o 
  -1   9   7        4.52        4.26      1.17 o 
   0   9   7       16.30       16.55      1.72 o 
 -10   0   8        4.94        2.28      1.96 o 
  -9   0   8        2.11        1.72      1.74 o 
  -8   0   8       21.35       20.88      1.37 o 
  -7   0   8        1.04        1.34      1.05 o 
  -6   0   8      188.23      190.43      1.90 o 
  -5   0   8      123.68      119.34      1.68 o 
  -4   0   8        0.77        0.70      0.88 o 
  -3   0   8        2.47        1.66      0.99 o 
  -2   0   8       14.40       15.67      0.91 o 
  -1   0   8       31.07       24.95      1.01 o 
   0   0   8        0.10        0.66      1.22 o 
   1   0   8       10.26        9.54      1.29 o 
   2   0   8        4.00        5.27      1.13 o 
   3   0   8       13.88       14.69      1.21 o 
   4   0   8        9.89        9.50      1.10 o 
   5   0   8        1.96        2.12      1.36 o 
   6   0   8       25.34       25.89      1.35 o 
  -9   1   8        3.98        3.55      1.28 o 
  -8   1   8       15.85       14.24      0.97 o 
  -7   1   8        7.58        7.68      0.75 o 
  -6   1   8        3.76        3.20      0.81 o 
  -5   1   8       10.72       10.76      0.96 o 
  -4   1   8        8.55        8.55      0.70 o 
  -3   1   8        2.14        2.41      0.65 o 
  -2   1   8        7.05        5.05      0.63 o 
  -1   1   8       69.12       69.09      0.81 o 
   0   1   8       10.04       10.17      0.68 o 
   1   1   8       72.78       69.90      0.85 o 
   2   1   8       38.31       39.84      0.86 o 
   3   1   8      131.64      137.81      2.21 o 
   4   1   8       12.66       13.87      0.83 o 
   5   1   8       43.28       46.49      1.17 o 
   6   1   8        2.89        2.46      0.86 o 
  -9   2   8        5.16        4.15      1.06 o 
  -8   2   8       15.29       15.38      0.99 o 
  -7   2   8       12.60       13.15      1.10 o 
  -6   2   8        7.88        9.20      0.84 o 
  -5   2   8       48.18       49.22      1.28 o 
  -4   2   8       43.17       41.87      0.88 o 
  -3   2   8       28.72       28.88      1.00 o 
  -2   2   8       42.61       40.95      0.78 o 
  -1   2   8       38.59       31.91      0.67 o 
   0   2   8        8.17        9.19      0.82 o 
   1   2   8       31.33       30.30      0.84 o 
   2   2   8       27.23       27.02      0.85 o 
   3   2   8        2.30        2.35      0.72 o 
   4   2   8       34.71       34.94      0.90 o 
   5   2   8        7.02        7.54      0.81 o 
   6   2   8       19.97       20.85      0.99 o 
  -9   3   8        2.25        2.31      1.21 o 
  -8   3   8        6.73        7.27      1.24 o 
  -7   3   8        1.92        2.20      0.92 o 
  -6   3   8       19.38       17.80      0.90 o 
  -5   3   8       22.43       21.17      0.81 o 
  -4   3   8       61.14       58.24      1.30 o 
  -3   3   8       56.77       54.77      0.84 o 
  -2   3   8       30.04       33.07      0.85 o 
  -1   3   8        4.87        4.69      0.63 o 
   0   3   8       56.15       54.68      0.98 o 
   1   3   8       21.89       22.65      0.80 o 
   2   3   8       13.12       13.70      0.92 o 
   3   3   8        3.86        2.95      0.86 o 
   4   3   8       11.54       12.74      0.94 o 
   5   3   8       12.93       12.80      0.90 o 
   6   3   8       24.17       23.77      1.09 o 
  -9   4   8        7.20        4.46      2.05 o 
  -8   4   8        1.05        1.40      0.96 o 
  -7   4   8        2.94        3.45      1.06 o 
  -6   4   8       10.91       11.29      0.92 o 
  -5   4   8       12.32       11.89      0.76 o 
  -4   4   8        0.06        0.13      0.82 o 
  -3   4   8       18.37       20.11      0.85 o 
  -2   4   8        2.48        2.48      0.74 o 
  -1   4   8        8.28        7.93      0.75 o 
   0   4   8       53.99       52.30      0.94 o 
   1   4   8       27.17       25.00      0.84 o 
   2   4   8        4.74        4.70      0.82 o 
   3   4   8       18.60       19.86      0.96 o 
   4   4   8       12.20       11.88      0.87 o 
   5   4   8       24.69       25.02      1.04 o 
  -8   5   8        9.24        7.77      1.05 o 
  -7   5   8        4.07        3.83      1.04 o 
  -6   5   8        5.73        5.04      0.80 o 
  -5   5   8       18.81       19.79      0.95 o 
  -4   5   8        6.82        6.40      0.83 o 
  -3   5   8       23.74       28.29      1.01 o 
  -2   5   8       74.39       79.58      1.36 o 
  -1   5   8        8.96        9.34      0.81 o 
   0   5   8       14.99       16.65      0.90 o 
   1   5   8       21.45       21.09      0.94 o 
   2   5   8       11.03       11.98      1.14 o 
   3   5   8       10.20       11.18      1.00 o 
   4   5   8        2.42        1.74      0.89 o 
   5   5   8        7.89        7.83      1.06 o 
  -7   6   8       19.23       17.46      1.01 o 
  -6   6   8        3.21        3.19      0.97 o 
  -5   6   8        0.47        0.31      1.07 o 
  -4   6   8        8.84        9.81      1.04 o 
  -3   6   8        9.48       11.33      0.84 o 
  -2   6   8       21.49       24.31      1.07 o 
  -1   6   8       21.55       22.85      0.85 o 
   0   6   8       38.81       41.07      1.04 o 
   1   6   8        0.64        0.99      0.90 o 
   2   6   8        1.75        1.20      0.95 o 
   3   6   8        5.17        5.09      1.18 o 
   4   6   8       13.07       13.65      1.28 o 
  -6   7   8        7.53        7.57      1.01 o 
  -5   7   8        4.45        4.69      1.35 o 
  -4   7   8        8.10        7.59      1.07 o 
  -3   7   8        8.24        8.75      1.13 o 
  -2   7   8        9.26        9.91      0.95 o 
  -1   7   8       10.65        9.90      1.04 o 
   0   7   8        5.63        6.15      1.26 o 
   1   7   8        3.59        3.23      1.05 o 
   2   7   8       17.91       16.98      1.25 o 
   3   7   8       21.31       21.74      1.32 o 
  -4   8   8        0.99       -0.34      2.83 o 
  -3   8   8        5.51        4.57      1.25 o 
  -2   8   8        1.26        1.26      1.22 o 
  -1   8   8        2.36        3.37      1.25 o 
   0   8   8        1.60        1.75      1.14 o 
  -9   0   9        2.91        2.62      1.59 o 
  -8   0   9        5.62        7.60      1.44 o 
  -7   0   9        2.52        2.71      1.35 o 
  -6   0   9       43.14       40.56      1.23 o 
  -5   0   9       40.46       41.42      1.19 o 
  -4   0   9       42.56       40.86      1.43 o 
  -3   0   9       24.55       29.78      0.86 o 
  -2   0   9        2.30        1.66      0.95 o 
  -1   0   9       27.81       24.46      1.03 o 
   0   0   9        0.07        1.05      1.11 o 
   1   0   9       75.70       71.43      1.80 o 
   2   0   9       22.27       23.92      1.14 o 
   3   0   9       38.37       39.06      1.68 o 
   4   0   9        0.98        0.66      1.38 o 
   5   0   9        1.71        2.24      1.30 o 
  -9   1   9        0.03       -0.39      1.38 o 
  -8   1   9       10.48        8.90      0.97 o 
  -7   1   9       11.94       12.59      1.06 o 
  -6   1   9        1.54        2.55      0.82 o 
  -5   1   9       60.91       62.73      0.98 o 
  -4   1   9       46.29       45.22      0.92 o 
  -3   1   9        8.49       10.09      0.69 o 
  -2   1   9        1.48        2.09      0.64 o 
  -1   1   9       30.64       29.23      0.92 o 
   0   1   9       15.82       16.38      0.73 o 
   1   1   9       50.06       52.41      0.95 o 
   2   1   9        0.54       -0.01      0.94 o 
   3   1   9        1.56        1.52      0.85 o 
   4   1   9        1.09        0.89      0.91 o 
   5   1   9        2.06        2.73      1.32 o 
  -8   2   9        3.61        4.17      0.99 o 
  -7   2   9        3.73        3.21      0.90 o 
  -6   2   9       27.63       32.32      1.17 o 
  -5   2   9        8.59        9.90      0.89 o 
  -4   2   9       19.67       18.57      0.82 o 
  -3   2   9        1.44        1.20      0.66 o 
  -2   2   9       81.91       82.21      0.99 o 
  -1   2   9       62.89       61.10      0.95 o 
   0   2   9        1.66        1.64      0.76 o 
   1   2   9        1.08        1.44      0.77 o 
   2   2   9       19.50       21.16      0.87 o 
   3   2   9        1.12        0.95      0.92 o 
   4   2   9        4.79        5.16      0.95 o 
   5   2   9        0.01        0.50      1.36 o 
  -8   3   9       19.41       18.75      1.13 o 
  -7   3   9        1.57        1.83      0.87 o 
  -6   3   9       17.50       18.41      0.94 o 
  -5   3   9       13.62       13.40      0.86 o 
  -4   3   9        4.76        5.36      0.71 o 
  -3   3   9        6.61        7.28      0.75 o 
  -2   3   9        2.31        2.64      0.84 o 
  -1   3   9        6.97        6.63      0.79 o 
   0   3   9        7.13        6.89      0.87 o 
   1   3   9       27.83       28.76      1.01 o 
   2   3   9       29.07       30.12      0.99 o 
   3   3   9       10.08       10.76      1.08 o 
   4   3   9        0.43        0.62      1.29 o 
   5   3   9        6.46        6.36      1.06 o 
  -8   4   9        3.08        3.18      1.68 o 
  -7   4   9        2.88        2.80      1.00 o 
  -6   4   9        9.60        9.16      1.02 o 
  -5   4   9        2.23        2.54      0.78 o 
  -4   4   9        2.99        3.34      0.90 o 
  -3   4   9        4.78        4.85      0.83 o 
  -2   4   9       11.49       12.52      0.85 o 
  -1   4   9       12.42       12.87      0.80 o 
   0   4   9       11.01       12.43      1.01 o 
   1   4   9        0.35        0.28      0.79 o 
   2   4   9       20.85       20.03      0.93 o 
   3   4   9        5.80        6.45      0.96 o 
   4   4   9       28.89       27.59      1.09 o 
  -7   5   9        2.67        2.19      1.13 o 
  -6   5   9        3.45        3.94      0.92 o 
  -5   5   9        5.23        3.84      0.83 o 
  -4   5   9        6.76        7.58      1.08 o 
  -3   5   9       24.80       23.26      0.89 o 
  -2   5   9       28.55       29.53      1.08 o 
  -1   5   9        4.54        4.53      0.89 o 
   0   5   9        3.09        4.21      0.96 o 
   1   5   9       24.09       25.72      0.98 o 
   2   5   9        1.36        1.47      0.94 o 
   3   5   9        0.27        0.56      0.94 o 
  -6   6   9        5.60        5.82      1.17 o 
  -5   6   9        1.99        1.48      1.02 o 
  -4   6   9        5.42        4.92      1.00 o 
  -3   6   9        6.87        6.55      1.04 o 
  -2   6   9       17.91       19.52      0.92 o 
  -1   6   9        5.79        5.95      1.26 o 
   0   6   9        5.82        4.04      1.04 o 
   1   6   9        1.72        2.55      1.16 o 
   2   6   9        1.91        1.30      1.12 o 
  -4   7   9        2.77        2.30      1.26 o 
  -3   7   9        9.43       10.56      1.25 o 
  -2   7   9        4.10        3.29      0.91 o 
  -1   7   9        2.75        2.39      1.12 o 
   0   7   9        9.37        9.26      1.15 o 
  -8   0  10        2.48        2.71      1.60 o 
  -7   0  10        0.01        0.30      1.84 o 
  -6   0  10       16.82       15.34      1.44 o 
  -5   0  10       55.98       59.97      1.78 o 
  -4   0  10        1.18        1.79      1.23 o 
  -3   0  10        1.91        1.15      1.06 o 
  -2   0  10       28.40       30.32      1.16 o 
  -1   0  10       53.32       53.30      1.24 o 
   0   0  10       19.10       18.17      1.16 o 
   1   0  10       29.44       29.51      1.27 o 
   2   0  10       35.34       39.58      1.78 o 
   3   0  10        8.39        8.13      1.30 o 
   4   0  10        1.48        1.11      1.56 o 
  -8   1  10        1.48        3.22      1.59 o 
  -7   1  10       11.95        9.07      1.08 o 
  -6   1  10        2.77        1.36      1.09 o 
  -5   1  10        6.74        7.39      0.87 o 
  -4   1  10        7.80        8.79      0.76 o 
  -3   1  10        0.52        0.45      0.68 o 
  -2   1  10        9.68        9.34      0.74 o 
  -1   1  10        1.33        1.27      0.82 o 
   0   1  10       22.13       26.38      0.95 o 
   1   1  10        2.07        1.76      0.93 o 
   2   1  10        9.84       10.53      0.99 o 
   3   1  10        2.00        2.53      1.04 o 
   4   1  10        0.39        0.57      0.97 o 
  -7   2  10        0.34        0.21      0.99 o 
  -6   2  10       12.38       11.61      1.14 o 
  -5   2  10       11.95       11.00      0.82 o 
  -4   2  10        1.99        1.61      0.75 o 
  -3   2  10        1.11        0.93      0.74 o 
  -2   2  10        3.39        3.25      0.73 o 
  -1   2  10       37.36       36.91      1.01 o 
   0   2  10       12.36       13.60      0.89 o 
   1   2  10        5.94        7.11      0.98 o 
   2   2  10        1.20        1.67      0.93 o 
   3   2  10        2.19        2.47      1.09 o 
  -7   3  10       22.41       23.57      1.09 o 
  -6   3  10       15.82       15.41      1.00 o 
  -5   3  10       10.05        8.97      0.84 o 
  -4   3  10        5.77        6.03      0.84 o 
  -3   3  10        3.83        3.54      0.89 o 
  -2   3  10        2.79        2.80      0.88 o 
  -1   3  10       11.42       12.55      0.96 o 
   0   3  10        3.39        3.87      0.85 o 
   1   3  10       18.04       17.78      0.96 o 
   2   3  10       23.16       23.39      1.03 o 
   3   3  10        7.42        6.46      1.05 o 
  -6   4  10       25.74       24.43      1.07 o 
  -5   4  10        0.76       -0.10      0.91 o 
  -4   4  10        5.40        5.72      0.96 o 
  -3   4  10        6.21        7.31      1.22 o 
  -2   4  10       22.10       22.65      0.97 o 
  -1   4  10        4.99        5.64      0.92 o 
   0   4  10        0.30        0.48      1.01 o 
   1   4  10       10.80       10.92      1.08 o 
   2   4  10        3.73        3.49      1.22 o 
  -5   5  10        0.48        0.71      1.04 o 
  -4   5  10       16.97       15.05      1.03 o 
  -3   5  10        4.46        4.67      1.32 o 
  -2   5  10       17.46       17.59      1.07 o 
  -1   5  10        9.40        8.09      1.08 o 
   0   5  10        0.44        0.70      1.16 o 
   1   5  10        2.79        1.72      1.21 o 
  -3   6  10        0.27        0.38      0.99 o 
  -2   6  10        5.11        4.17      0.94 o 
  -1   6  10        7.94        6.54      1.26 o 
  -6   0  11        2.23        1.09      1.36 o 
  -5   0  11        4.53        2.49      1.32 o 
  -4   0  11        1.04        0.92      1.03 o 
  -3   0  11        0.03       -0.12      1.20 o 
  -2   0  11        3.84        3.81      1.46 o 
  -1   0  11        0.34        0.31      1.24 o 
   0   0  11        3.98        5.74      1.27 o 
   1   0  11       19.99       19.99      1.56 o 
   2   0  11       25.58       27.65      3.60 o 
  -6   1  11       14.40       14.76      1.27 o 
  -5   1  11       11.61       10.69      0.89 o 
  -4   1  11        4.21        4.25      0.85 o 
  -3   1  11        8.53        9.34      0.80 o 
  -2   1  11       10.22        7.44      1.13 o 
  -1   1  11        3.29        2.30      1.11 o 
   0   1  11        5.24        6.07      1.06 o 
   1   1  11       15.90       16.03      0.98 o 
   2   1  11        1.74        1.60      1.25 o 
  -6   2  11       28.94       26.96      1.04 o 
  -5   2  11        1.72        0.65      0.88 o 
  -4   2  11        3.48        4.08      0.87 o 
  -3   2  11       21.01       20.37      0.89 o 
  -2   2  11       25.99       23.59      1.08 o 
  -1   2  11        7.31        7.91      1.15 o 
   0   2  11        3.12        4.28      1.17 o 
   1   2  11        6.84        6.57      0.97 o 
  -5   3  11       47.38       45.95      1.84 o 
  -4   3  11        8.59        7.54      1.96 o 
  -3   3  11       31.22       33.99      1.07 o 
  -2   3  11        4.10        4.02      0.93 o 
  -1   3  11        0.89        1.25      0.93 o 
   0   3  11       22.78       22.40      1.06 o 
   1   3  11       27.68       26.27      1.12 o 
  -3   4  11       14.59       15.69      1.08 o 
  -2   4  11        0.16       -0.37      1.11 o 
  -1   4  11        8.36        9.23      1.24 o 
                                                 
